# Supplementary material for: A Human Stem Cell Model of Fabry Disease Implicates LIMP-2 Accumulation in Cardiomyocyte Pathology
Source: Stem Cell Reports. 2019 Aug 1;13(2):380–93. doi: 10.1016/j.stemcr.2019.07.004 (PMC6700557; doi:10.1016/j.stemcr.2019.07.004)
Supplement: Table S3. Complete Cardiomyocyte Proteome and Secretome Data in Excel Format — Tab 1 (“Exp1_proteome”) shows data from the first cell proteomics experiment and tab 2 (“Exp2_proteome”) shows data from the second experiment. Tab 3 (“Exp1_secretome”) shows data from the first secretome experiment, tab 4 (“Exp2_secretome”) shows data from the second secretome experiment, and tab 5 (“Exp3_secretome”) shows data from the third secretome experiment. Protein levels are shown as log2 values. AvExp, the mean expression across all samples in the run. For sample names: con, control lines, and fab, Fabry lines, and the number before the underscore indicates the cell line and the number after indicates the biological replicate. [file mmc2.xlsx]

## Sheet: A_Ranked_proteome
UniProt ID	protein.name	gene.name
P13533	Myosin-6	MYH6
Q8WZ42	Titin	TTN
P68032	Actin, alpha cardiac muscle 1	ACTC1
P04406	Glyceraldehyde-3-phosphate dehydrogenase	GAPDH
P06733	Alpha-enolase	ENO1
P12883	Myosin-7	MYH7
P60174	Triosephosphate isomerase	TPI1
P35609	Alpha-actinin-2	ACTN2
P14618	Pyruvate kinase PKM	PKM
P00338	L-lactate dehydrogenase A chain	LDHA
Q14315	Filamin-C	FLNC
P17661	Desmin	DES
P04075	Fructose-bisphosphate aldolase A	ALDOA
P12235	ADP/ATP translocase 1	SLC25A4
P00558	Phosphoglycerate kinase 1	PGK1
P25705	ATP synthase subunit alpha, mitochondrial	ATP5A1
P62805	Histone H4	HIST1H4A
P06732	Creatine kinase M-type	CKM
Q99878	Histone H2A type 1-J	HIST1H2AJ
P06576	ATP synthase subunit beta, mitochondrial	ATP5B
P68363	Tubulin alpha-1B chain	TUBA1B
P16615	Sarcoplasmic/endoplasmic reticulum calcium ATPase 2	ATP2A2
Q13813	Spectrin alpha chain, non-erythrocytic 1	SPTAN1
P68104	Elongation factor 1-alpha 1	EEF1A1
P08670	Vimentin	VIM
Q15149	Plectin	PLEC
P48735	Isocitrate dehydrogenase [NADP], mitochondrial	IDH2
P35579	Myosin-9	MYH9
P07900	Heat shock protein HSP 90-alpha	HSP90AA1
P08133	Annexin A6	ANXA6
P40925	Malate dehydrogenase, cytoplasmic	MDH1
Q14896	Myosin-binding protein C, cardiac-type	MYBPC3
P11216	Glycogen phosphorylase, brain form	PYGB
P09972	Fructose-bisphosphate aldolase C	ALDOC
Q01082	Spectrin beta chain, non-erythrocytic 1	SPTBN1
P68371	Tubulin beta-4B chain	TUBB4B
P07355	Annexin A2	ANXA2
P06744	Glucose-6-phosphate isomerase	GPI
P07195	L-lactate dehydrogenase B chain	LDHB
P05413	Fatty acid-binding protein, heart	FABP3
P18669	Phosphoglycerate mutase 1	PGAM1
P21980	Protein-glutamine gamma-glutamyltransferase 2	TGM2
Q14204	Cytoplasmic dynein 1 heavy chain 1	DYNC1H1
P68431	Histone H3.1	HIST1H3A
P09493	Tropomyosin alpha-1 chain	TPM1
P02545	Prelamin-A/C	LMNA
Q00610	Clathrin heavy chain 1	CLTC
P02511	Alpha-crystallin B chain	CRYAB
P17174	Aspartate aminotransferase, cytoplasmic	GOT1
P40926	Malate dehydrogenase, mitochondrial	MDH2
Q01813	ATP-dependent 6-phosphofructokinase, platelet type	PFKP
P11142	Heat shock cognate 71 kDa protein	HSPA8
P63261	Actin, cytoplasmic 2	ACTG1
Q99879	Histone H2B type 1-M	HIST1H2BM
P19367	Hexokinase-1	HK1
P11021	78 kDa glucose-regulated protein	HSPA5
P05023	Sodium/potassium-transporting ATPase subunit alpha-1	ATP1A1
P10809	60 kDa heat shock protein, mitochondrial	HSPD1
P14625	Endoplasmin	HSP90B1
P21333	Filamin-A	FLNA
P06396	Gelsolin	GSN
Q99798	Aconitate hydratase, mitochondrial	ACO2
P04792	Heat shock protein beta-1	HSPB1
P15924	Desmoplakin	DSP
P12814	Alpha-actinin-1	ACTN1
P55072	Transitional endoplasmic reticulum ATPase	VCP
P18206	Vinculin	VCL
P13639	Elongation factor 2	EEF2
P23528	Cofilin-1	CFL1
P30101	Protein disulfide-isomerase A3	PDIA3
P08758	Annexin A5	ANXA5
P15121	Aldose reductase	AKR1B1
P08238	Heat shock protein HSP 90-beta	HSP90AB1
Q9Y490	Talin-1	TLN1
P45379	Troponin T, cardiac muscle	TNNT2
P13929	Beta-enolase	ENO3
P32119	Peroxiredoxin-2	PRDX2
Q00325	Phosphate carrier protein, mitochondrial	SLC25A3
P50461	Cysteine and glycine-rich protein 3	CSRP3
P35573	Glycogen debranching enzyme	AGL
P21796	Voltage-dependent anion-selective channel protein 1	VDAC1
Q5VST9	Obscurin	OBSCN
P40939	Trifunctional enzyme subunit alpha, mitochondrial	HADHA
P31930	Cytochrome b-c1 complex subunit 1, mitochondrial	UQCRC1
P00505	Aspartate aminotransferase, mitochondrial	GOT2
P12829	Myosin light chain 4	MYL4
O75390	Citrate synthase, mitochondrial	CS
Q06830	Peroxiredoxin-1	PRDX1
Q09666	Neuroblast differentiation-associated protein AHNAK	AHNAK
Q04446	1,4-alpha-glucan-branching enzyme	GBE1
P62937	Peptidyl-prolyl cis-trans isomerase A	PPIA
P62258	14-3-3 protein epsilon	YWHAE
P07237	Protein disulfide-isomerase	P4HB
P45880	Voltage-dependent anion-selective channel protein 2	VDAC2
Q13423	NAD(P) transhydrogenase, mitochondrial	NNT
P50454	Serpin H1	SERPINH1
P78527	DNA-dependent protein kinase catalytic subunit	PRKDC
Q14192	Four and a half LIM domains protein 2	FHL2
P49411	Elongation factor Tu, mitochondrial	TUFM
Q16851	UTP--glucose-1-phosphate uridylyltransferase	UGP2
P63104	14-3-3 protein zeta/delta	YWHAZ
P62979	Ubiquitin-40S ribosomal protein S27a	RPS27A
P0DMV9	Heat shock 70 kDa protein 1B	HSPA1B
P05141	ADP/ATP translocase 2	SLC25A5
P12277	Creatine kinase B-type	CKB
P22626	Heterogeneous nuclear ribonucleoproteins A2/B1	HNRNPA2B1
P36871	Phosphoglucomutase-1	PGM1
Q702N8	Xin actin-binding repeat-containing protein 1	XIRP1
P36542	ATP synthase subunit gamma, mitochondrial	ATP5C1
P26038	Moesin	MSN
P42704	Leucine-rich PPR motif-containing protein, mitochondrial	LRPPRC
P11532	Dystrophin	DMD
P10916	Myosin regulatory light chain 2, ventricular/cardiac muscle isoform	MYL2
P30041	Peroxiredoxin-6	PRDX6
P31040	Succinate dehydrogenase [ubiquinone] flavoprotein subunit, mitochondrial	SDHA
P48047	ATP synthase subunit O, mitochondrial	ATP5O
Q9BUF5	Tubulin beta-6 chain	TUBB6
P08237	ATP-dependent 6-phosphofructokinase, muscle type	PFKM
O75112	LIM domain-binding protein 3	LDB3
Q14195	Dihydropyrimidinase-related protein 3	DPYSL3
P19237	Troponin I, slow skeletal muscle	TNNI1
P35580	Myosin-10	MYH10
P50395	Rab GDP dissociation inhibitor beta	GDI2
P27797	Calreticulin	CALR
Q8IWX7	Protein unc-45 homolog B	UNC45B
O43707	Alpha-actinin-4	ACTN4
O75083	WD repeat-containing protein 1	WDR1
Q14697	Neutral alpha-glucosidase AB	GANAB
P55084	Trifunctional enzyme subunit beta, mitochondrial	HADHB
P52179	Myomesin-1	MYOM1
Q9NQC3	Reticulon-4	RTN4
P14923	Junction plakoglobin	JUP
P49748	Very long-chain specific acyl-CoA dehydrogenase, mitochondrial	ACADVL
P22314	Ubiquitin-like modifier-activating enzyme 1	UBA1
P13807	Glycogen [starch] synthase, muscle	GYS1
P09211	Glutathione S-transferase P	GSTP1
Q00839	Heterogeneous nuclear ribonucleoprotein U	HNRNPU
Q02218	2-oxoglutarate dehydrogenase, mitochondrial	OGDH
P22695	Cytochrome b-c1 complex subunit 2, mitochondrial	UQCRC2
Q16891	MICOS complex subunit MIC60	IMMT
P28331	NADH-ubiquinone oxidoreductase 75 kDa subunit, mitochondrial	NDUFS1
P07339	Cathepsin D	CTSD
P11217	Glycogen phosphorylase, muscle form	PYGM
P55060	Exportin-2	CSE1L
P16403	Histone H1.2	HIST1H1C
P07954	Fumarate hydratase, mitochondrial	FH
P30153	Serine/threonine-protein phosphatase 2A 65 kDa regulatory subunit A alpha isoform	PPP2R1A
P55786	Puromycin-sensitive aminopeptidase	NPEPPS
P07737	Profilin-1	PFN1
P61978	Heterogeneous nuclear ribonucleoprotein K	HNRNPK
P13010	X-ray repair cross-complementing protein 5	XRCC5
P15311	Ezrin	EZR
P09104	Gamma-enolase	ENO2
O75367	Core histone macro-H2A.1	H2AFY
P61981	14-3-3 protein gamma	YWHAG
P17540	Creatine kinase S-type, mitochondrial	CKMT2
Q96HC4	PDZ and LIM domain protein 5	PDLIM5
Q07065	Cytoskeleton-associated protein 4	CKAP4
Q99623	Prohibitin-2	PHB2
P50213	Isocitrate dehydrogenase [NAD] subunit alpha, mitochondrial	IDH3A
P11277	Spectrin beta chain, erythrocytic	SPTB
P27824	Calnexin	CANX
P26641	Elongation factor 1-gamma	EEF1G
P38646	Stress-70 protein, mitochondrial	HSPA9
Q12955	Ankyrin-3	ANK3
P09651	Heterogeneous nuclear ribonucleoprotein A1	HNRNPA1
P24539	ATP synthase F(0) complex subunit B1, mitochondrial	ATP5F1
P49327	Fatty acid synthase	FASN
P29401	Transketolase	TKT
Q9NZN3	EH domain-containing protein 3	EHD3
P13804	Electron transfer flavoprotein subunit alpha, mitochondrial	ETFA
P63244	Guanine nucleotide-binding protein subunit beta-2-like 1	GNB2L1
P35232	Prohibitin	PHB
P09622	Dihydrolipoyl dehydrogenase, mitochondrial	DLD
P08590	Myosin light chain 3	MYL3
Q01995	Transgelin	TAGLN
O75746	Calcium-binding mitochondrial carrier protein Aralar1	SLC25A12
P99999	Cytochrome c	CYCS
Q86VP6	Cullin-associated NEDD8-dissociated protein 1	CAND1
P07437	Tubulin beta chain	TUBB
Q02978	Mitochondrial 2-oxoglutarate/malate carrier protein	SLC25A11
O95831	Apoptosis-inducing factor 1, mitochondrial	AIFM1
P48681	Nestin	NES
Q05639	Elongation factor 1-alpha 2	EEF1A2
P10515	Dihydrolipoyllysine-residue acetyltransferase component of pyruvate dehydrogenase complex, mitochondrial	DLAT
P13489	Ribonuclease inhibitor	RNH1
P00387	NADH-cytochrome b5 reductase 3	CYB5R3
P08559	Pyruvate dehydrogenase E1 component subunit alpha, somatic form, mitochondrial	PDHA1
P23526	Adenosylhomocysteinase	AHCY
P04843	Dolichyl-diphosphooligosaccharide--protein glycosyltransferase subunit 1	RPN1
P00367	Glutamate dehydrogenase 1, mitochondrial	GLUD1
P13073	Cytochrome c oxidase subunit 4 isoform 1, mitochondrial	COX4I1
Q9BPU6	Dihydropyrimidinase-related protein 5	DPYSL5
P60842	Eukaryotic initiation factor 4A-I	EIF4A1
Q13557	Calcium/calmodulin-dependent protein kinase type II subunit delta	CAMK2D
O00159	Unconventional myosin-Ic	MYO1C
P05026	Sodium/potassium-transporting ATPase subunit beta-1	ATP1B1
Q07960	Rho GTPase-activating protein 1	ARHGAP1
P09874	Poly [ADP-ribose] polymerase 1	PARP1
Q08211	ATP-dependent RNA helicase A	DHX9
Q13642	Four and a half LIM domains protein 1	FHL1
P34932	Heat shock 70 kDa protein 4	HSPA4
P49821	NADH dehydrogenase [ubiquinone] flavoprotein 1, mitochondrial	NDUFV1
Q92736	Ryanodine receptor 2	RYR2
Q16658	Fascin	FSCN1
Q86UP2	Kinectin	KTN1
Q99959	Plakophilin-2	PKP2
P07814	Bifunctional glutamate/proline--tRNA ligase	EPRS
P19338	Nucleolin	NCL
Q14103	Heterogeneous nuclear ribonucleoprotein D0	HNRNPD
P31939	Bifunctional purine biosynthesis protein PURH	ATIC
P48147	Prolyl endopeptidase	PREP
P17987	T-complex protein 1 subunit alpha	TCP1
P22392	Nucleoside diphosphate kinase B	NME2
P36578	60S ribosomal protein L4	RPL4
P30086	Phosphatidylethanolamine-binding protein 1	PEBP1
P02144	Myoglobin	MB
P05783	Keratin, type I cytoskeletal 18	KRT18
Q14974	Importin subunit beta-1	KPNB1
P78371	T-complex protein 1 subunit beta	CCT2
P11766	Alcohol dehydrogenase class-3	ADH5
P20700	Lamin-B1	LMNB1
O00400	Acetyl-coenzyme A transporter 1	SLC33A1
P23246	Splicing factor, proline- and glutamine-rich	SFPQ
P27348	14-3-3 protein theta	YWHAQ
P12236	ADP/ATP translocase 3	SLC25A6
Q9Y277	Voltage-dependent anion-selective channel protein 3	VDAC3
Q13510	Acid ceramidase	ASAH1
O94875	Sorbin and SH3 domain-containing protein 2	SORBS2
P23396	40S ribosomal protein S3	RPS3
Q86TX2	Acyl-coenzyme A thioesterase 1	ACOT1
P62826	GTP-binding nuclear protein Ran	RAN
Q16698	2,4-dienoyl-CoA reductase, mitochondrial	DECR1
P23634	Plasma membrane calcium-transporting ATPase 4	ATP2B4
Q13200	26S proteasome non-ATPase regulatory subunit 2	PSMD2
Q15124	Phosphoglucomutase-like protein 5	PGM5
P38117	Electron transfer flavoprotein subunit beta	ETFB
Q13838	Spliceosome RNA helicase DDX39B	DDX39B
P18124	60S ribosomal protein L7	RPL7
P51991	Heterogeneous nuclear ribonucleoprotein A3	HNRNPA3
P53621	Coatomer subunit alpha	COPA
Q92614	Unconventional myosin-XVIIIa	MYO18A
P30044	Peroxiredoxin-5, mitochondrial	PRDX5
P62140	Serine/threonine-protein phosphatase PP1-beta catalytic subunit	PPP1CB
Q9Y4W6	AFG3-like protein 2	AFG3L2
Q15084	Protein disulfide-isomerase A6	PDIA6
P50990	T-complex protein 1 subunit theta	CCT8
P05388	60S acidic ribosomal protein P0	RPLP0
P27816	Microtubule-associated protein 4	MAP4
Q12906	Interleukin enhancer-binding factor 3	ILF3
P04083	Annexin A1	ANXA1
Q01484	Ankyrin-2	ANK2
P23284	Peptidyl-prolyl cis-trans isomerase B	PPIB
O95573	Long-chain-fatty-acid--CoA ligase 3	ACSL3
P62701	40S ribosomal protein S4, X isoform	RPS4X
Q3ZCM7	Tubulin beta-8 chain	TUBB8
P13535	Myosin-8	MYH8
Q8WUM4	Programmed cell death 6-interacting protein	PDCD6IP
P33121	Long-chain-fatty-acid--CoA ligase 1	ACSL1
P48643	T-complex protein 1 subunit epsilon	CCT5
P40123	Adenylyl cyclase-associated protein 2	CAP2
P32418	Sodium/calcium exchanger 1	SLC8A1
Q9UHQ9	NADH-cytochrome b5 reductase 1	CYB5R1
Q16778	Histone H2B type 2-E	HIST2H2BE
P35221	Catenin alpha-1	CTNNA1
P14866	Heterogeneous nuclear ribonucleoprotein L	HNRNPL
P52943	Cysteine-rich protein 2	CRIP2
P50991	T-complex protein 1 subunit delta	CCT4
P42765	3-ketoacyl-CoA thiolase, mitochondrial	ACAA2
P08865	40S ribosomal protein SA	RPSA
O14880	Microsomal glutathione S-transferase 3	MGST3
Q7KZF4	Staphylococcal nuclease domain-containing protein 1	SND1
Q99832	T-complex protein 1 subunit eta	CCT7
Q9Y696	Chloride intracellular channel protein 4	CLIC4
Q96HE7	ERO1-like protein alpha	ERO1L
P49368	T-complex protein 1 subunit gamma	CCT3
Q9P2R7	Succinyl-CoA ligase [ADP-forming] subunit beta, mitochondrial	SUCLA2
P31948	Stress-induced-phosphoprotein 1	STIP1
O75147	Obscurin-like protein 1	OBSL1
Q16555	Dihydropyrimidinase-related protein 2	DPYSL2
P61158	Actin-related protein 3	ACTR3
Q9UPN3	Microtubule-actin cross-linking factor 1, isoforms 1/2/3/5	MACF1
P12956	X-ray repair cross-complementing protein 6	XRCC6
O95782	AP-2 complex subunit alpha-1	AP2A1
O75306	NADH dehydrogenase [ubiquinone] iron-sulfur protein 2, mitochondrial	NDUFS2
Q8NB12	Histone-lysine N-methyltransferase SMYD1	SMYD1
Q15233	Non-POU domain-containing octamer-binding protein	NONO
P14550	Alcohol dehydrogenase [NADP(+)]	AKR1A1
P07910	Heterogeneous nuclear ribonucleoproteins C1/C2	HNRNPC
O14980	Exportin-1	XPO1
P54136	Arginine--tRNA ligase, cytoplasmic	RARS
P08574	Cytochrome c1, heme protein, mitochondrial	CYC1
P61247	40S ribosomal protein S3a	RPS3A
P36957	Dihydrolipoyllysine-residue succinyltransferase component of 2-oxoglutarate dehydrogenase complex, mitochondrial	DLST
Q92499	ATP-dependent RNA helicase DDX1	DDX1
P52209	6-phosphogluconate dehydrogenase, decarboxylating	PGD
O60313	Dynamin-like 120 kDa protein, mitochondrial	OPA1
Q9UI47	Catenin alpha-3	CTNNA3
Q03135	Caveolin-1	CAV1
Q9NYU2	UDP-glucose:glycoprotein glucosyltransferase 1	UGGT1
P52789	Hexokinase-2	HK2
P11177	Pyruvate dehydrogenase E1 component subunit beta, mitochondrial	PDHB
P63010	AP-2 complex subunit beta	AP2B1
P40227	T-complex protein 1 subunit zeta	CCT6A
P43243	Matrin-3	MATR3
Q16795	NADH dehydrogenase [ubiquinone] 1 alpha subcomplex subunit 9, mitochondrial	NDUFA9
P62424	60S ribosomal protein L7a	RPL7A
P14868	Aspartate--tRNA ligase, cytoplasmic	DARS
P31943	Heterogeneous nuclear ribonucleoprotein H	HNRNPH1
P00568	Adenylate kinase isoenzyme 1	AK1
P24752	Acetyl-CoA acetyltransferase, mitochondrial	ACAT1
Q96AC1	Fermitin family homolog 2	FERMT2
P52272	Heterogeneous nuclear ribonucleoprotein M	HNRNPM
P62241	40S ribosomal protein S8	RPS8
P33176	Kinesin-1 heavy chain	KIF5B
P61163	Alpha-centractin	ACTR1A
Q15365	Poly(rC)-binding protein 1	PCBP1
P35222	Catenin beta-1	CTNNB1
Q9H3G5	Probable serine carboxypeptidase CPVL	CPVL
Q9Y4L1	Hypoxia up-regulated protein 1	HYOU1
P30048	Thioredoxin-dependent peroxide reductase, mitochondrial	PRDX3
P09429	High mobility group protein B1	HMGB1
O75964	ATP synthase subunit g, mitochondrial	ATP5L
P16401	Histone H1.5	HIST1H1B
P11310	Medium-chain specific acyl-CoA dehydrogenase, mitochondrial	ACADM
P47897	Glutamine--tRNA ligase	QARS
Q14764	Major vault protein	MVP
Q99497	Protein deglycase DJ-1	PARK7
P37837	Transaldolase	TALDO1
P13667	Protein disulfide-isomerase A4	PDIA4
O76041	Nebulette	NEBL
P04899	Guanine nucleotide-binding protein G(i) subunit alpha-2	GNAI2
P30042	ES1 protein homolog, mitochondrial	C21orf33
Q9Y4G6	Talin-2	TLN2
Q8NDY3	[Protein ADP-ribosylarginine] hydrolase-like protein 1	ADPRHL1
P35613	Basigin	BSG
E9PAV3	Nascent polypeptide-associated complex subunit alpha, muscle-specific form	NACA
P30084	Enoyl-CoA hydratase, mitochondrial	ECHS1
O00299	Chloride intracellular channel protein 1	CLIC1
O60506	Heterogeneous nuclear ribonucleoprotein Q	SYNCRIP
Q9UBQ7	Glyoxylate reductase/hydroxypyruvate reductase	GRHPR
Q9UQ80	Proliferation-associated protein 2G4	PA2G4
P05556	Integrin beta-1	ITGB1
P60981	Destrin	DSTN
P15880	40S ribosomal protein S2	RPS2
Q9Y678	Coatomer subunit gamma-1	COPG1
P41252	Isoleucine--tRNA ligase, cytoplasmic	IARS
Q6NZI2	Polymerase I and transcript release factor	PTRF
O00410	Importin-5	IPO5
P39023	60S ribosomal protein L3	RPL3
P51570	Galactokinase	GALK1
P04179	Superoxide dismutase [Mn], mitochondrial	SOD2
P10768	S-formylglutathione hydrolase	ESD
P53618	Coatomer subunit beta	COPB1
Q15436	Protein transport protein Sec23A	SEC23A
P07384	Calpain-1 catalytic subunit	CAPN1
P00403	Cytochrome c oxidase subunit 2	MT-CO2
Q71U36	Tubulin alpha-1A chain	TUBA1A
Q9P2J5	Leucine--tRNA ligase, cytoplasmic	LARS
P23327	Sarcoplasmic reticulum histidine-rich calcium-binding protein	HRC
P62277	40S ribosomal protein S13	RPS13
Q6P2Q9	Pre-mRNA-processing-splicing factor 8	PRPF8
Q14152	Eukaryotic translation initiation factor 3 subunit A	EIF3A
Q92905	COP9 signalosome complex subunit 5	COPS5
O14639	Actin-binding LIM protein 1	ABLIM1
P17655	Calpain-2 catalytic subunit	CAPN2
Q9Y6C9	Mitochondrial carrier homolog 2	MTCH2
Q92841	Probable ATP-dependent RNA helicase DDX17	DDX17
Q14203	Dynactin subunit 1	DCTN1
Q7Z6Z7	E3 ubiquitin-protein ligase HUWE1	HUWE1
Q02878	60S ribosomal protein L6	RPL6
Q9NSE4	Isoleucine--tRNA ligase, mitochondrial	IARS2
Q13011	Delta(3,5)-Delta(2,4)-dienoyl-CoA isomerase, mitochondrial	ECH1
P04844	Dolichyl-diphosphooligosaccharide--protein glycosyltransferase subunit 2	RPN2
P21399	Cytoplasmic aconitate hydratase	ACO1
Q01518	Adenylyl cyclase-associated protein 1	CAP1
P11940	Polyadenylate-binding protein 1	PABPC1
P14174	Macrophage migration inhibitory factor	MIF
Q16531	DNA damage-binding protein 1	DDB1
P49419	Alpha-aminoadipic semialdehyde dehydrogenase	ALDH7A1
P21266	Glutathione S-transferase Mu 3	GSTM3
O43837	Isocitrate dehydrogenase [NAD] subunit beta, mitochondrial	IDH3B
Q8N142	Adenylosuccinate synthetase isozyme 1	ADSSL1
Q9HC16	DNA dC->dU-editing enzyme APOBEC-3G	APOBEC3G
P98160	Basement membrane-specific heparan sulfate proteoglycan core protein	HSPG2
P27695	DNA-(apurinic or apyrimidinic site) lyase	APEX1
P00390	Glutathione reductase, mitochondrial	GSR
P62081	40S ribosomal protein S7	RPS7
P62280	40S ribosomal protein S11	RPS11
Q9NPC6	Myozenin-2	MYOZ2
P51659	Peroxisomal multifunctional enzyme type 2	HSD17B4
O75489	NADH dehydrogenase [ubiquinone] iron-sulfur protein 3, mitochondrial	NDUFS3
Q9UIJ7	GTP:AMP phosphotransferase AK3, mitochondrial	AK3
O14818	Proteasome subunit alpha type-7	PSMA7
O43776	Asparagine--tRNA ligase, cytoplasmic	NARS
Q16881	Thioredoxin reductase 1, cytoplasmic	TXNRD1
P45974	Ubiquitin carboxyl-terminal hydrolase 5	USP5
P62249	40S ribosomal protein S16	RPS16
Q9H845	Acyl-CoA dehydrogenase family member 9, mitochondrial	ACAD9
Q14BN4	Sarcolemmal membrane-associated protein	SLMAP
P78417	Glutathione S-transferase omega-1	GSTO1
P31150	Rab GDP dissociation inhibitor alpha	GDI1
Q96A26	Protein FAM162A	FAM162A
O75369	Filamin-B	FLNB
Q12905	Interleukin enhancer-binding factor 2	ILF2
O00151	PDZ and LIM domain protein 1	PDLIM1
P46781	40S ribosomal protein S9	RPS9
Q99460	26S proteasome non-ATPase regulatory subunit 1	PSMD1
P52788	Spermine synthase	SMS
P17858	ATP-dependent 6-phosphofructokinase, liver type	PFKL
O75947	ATP synthase subunit d, mitochondrial	ATP5H
P62917	60S ribosomal protein L8	RPL8
P50570	Dynamin-2	DNM2
P49588	Alanine--tRNA ligase, cytoplasmic	AARS
P29144	Tripeptidyl-peptidase 2	TPP2
P34897	Serine hydroxymethyltransferase, mitochondrial	SHMT2
P41250	Glycine--tRNA ligase	GARS
O15144	Actin-related protein 2/3 complex subunit 2	ARPC2
P39687	Acidic leucine-rich nuclear phosphoprotein 32 family member A	ANP32A
O95299	NADH dehydrogenase [ubiquinone] 1 alpha subcomplex subunit 10, mitochondrial	NDUFA10
P61586	Transforming protein RhoA	RHOA
P51553	Isocitrate dehydrogenase [NAD] subunit gamma, mitochondrial	IDH3G
O95425	Supervillin	SVIL
P29218	Inositol monophosphatase 1	IMPA1
O43242	26S proteasome non-ATPase regulatory subunit 3	PSMD3
P47756	F-actin-capping protein subunit beta	CAPZB
P35606	Coatomer subunit beta	COPB2
Q7Z406	Myosin-14	MYH14
Q9Y305	Acyl-coenzyme A thioesterase 9, mitochondrial	ACOT9
P62906	60S ribosomal protein L10a	RPL10A
P46782	40S ribosomal protein S5	RPS5
O43390	Heterogeneous nuclear ribonucleoprotein R	HNRNPR
P17301	Integrin alpha-2	ITGA2
P09960	Leukotriene A-4 hydrolase	LTA4H
P55809	Succinyl-CoA:3-ketoacid coenzyme A transferase 1, mitochondrial	OXCT1
P84243	Histone H3.3	H3F3A
P27635	60S ribosomal protein L10	RPL10
P35998	26S protease regulatory subunit 7	PSMC2
Q5T4S7	E3 ubiquitin-protein ligase UBR4	UBR4
O75533	Splicing factor 3B subunit 1	SF3B1
P26640	Valine--tRNA ligase	VARS
Q9UHG3	Prenylcysteine oxidase 1	PCYOX1
P61604	10 kDa heat shock protein, mitochondrial	HSPE1
P28289	Tropomodulin-1	TMOD1
P30038	Delta-1-pyrroline-5-carboxylate dehydrogenase, mitochondrial	ALDH4A1
Q96QK1	Vacuolar protein sorting-associated protein 35	VPS35
O00231	26S proteasome non-ATPase regulatory subunit 11	PSMD11
Q71UI9	Histone H2A.V	H2AFV
P09669	Cytochrome c oxidase subunit 6C	COX6C
Q99714	3-hydroxyacyl-CoA dehydrogenase type-2	HSD17B10
Q1KMD3	Heterogeneous nuclear ribonucleoprotein U-like protein 2	HNRNPUL2
P62873	Guanine nucleotide-binding protein G(I)/G(S)/G(T) subunit beta-1	GNB1
O60763	General vesicular transport factor p115	USO1
O00429	Dynamin-1-like protein	DNM1L
P13861	cAMP-dependent protein kinase type II-alpha regulatory subunit	PRKAR2A
P84077	ADP-ribosylation factor 1	ARF1
Q92616	Translational activator GCN1	GCN1L1
O75643	U5 small nuclear ribonucleoprotein 200 kDa helicase	SNRNP200
P58107	Epiplakin	EPPK1
O75323	Protein NipSnap homolog 2	GBAS
Q16181	Septin-7	SEPT7
Q15029	116 kDa U5 small nuclear ribonucleoprotein component	EFTUD2
Q9Y512	Sorting and assembly machinery component 50 homolog	SAMM50
O75131	Copine-3	CPNE3
P47755	F-actin-capping protein subunit alpha-2	CAPZA2
Q16836	Hydroxyacyl-coenzyme A dehydrogenase, mitochondrial	HADH
Q96CN7	Isochorismatase domain-containing protein 1	ISOC1
P47985	Cytochrome b-c1 complex subunit Rieske, mitochondrial	UQCRFS1
P46777	60S ribosomal protein L5	RPL5
Q01449	Myosin regulatory light chain 2, atrial isoform	MYL7
O95373	Importin-7	IPO7
P36776	Lon protease homolog, mitochondrial	LONP1
Q12797	Aspartyl/asparaginyl beta-hydroxylase	ASPH
P26583	High mobility group protein B2	HMGB2
P49189	4-trimethylaminobutyraldehyde dehydrogenase	ALDH9A1
P62333	26S protease regulatory subunit 10B	PSMC6
P62195	26S protease regulatory subunit 8	PSMC5
Q8WXH0	Nesprin-2	SYNE2
P26373	60S ribosomal protein L13	RPL13
O75923	Dysferlin	DYSF
Q04637	Eukaryotic translation initiation factor 4 gamma 1	EIF4G1
Q13263	Transcription intermediary factor 1-beta	TRIM28
P28838	Cytosol aminopeptidase	LAP3
Q9NZ45	CDGSH iron-sulfur domain-containing protein 1	CISD1
Q6YN16	Hydroxysteroid dehydrogenase-like protein 2	HSDL2
P61313	60S ribosomal protein L15	RPL15
P53985	Monocarboxylate transporter 1	SLC16A1
Q9NZI8	Insulin-like growth factor 2 mRNA-binding protein 1	IGF2BP1
Q15008	26S proteasome non-ATPase regulatory subunit 6	PSMD6
Q15907	Ras-related protein Rab-11B	RAB11B
P06748	Nucleophosmin	NPM1
Q15366	Poly(rC)-binding protein 2	PCBP2
P51648	Fatty aldehyde dehydrogenase	ALDH3A2
P25786	Proteasome subunit alpha type-1	PSMA1
P11047	Laminin subunit gamma-1	LAMC1
P10155	60 kDa SS-A/Ro ribonucleoprotein	TROVE2
P05455	Lupus La protein	SSB
P13591	Neural cell adhesion molecule 1	NCAM1
Q00341	Vigilin	HDLBP
P62269	40S ribosomal protein S18	RPS18
Q8NBS9	Thioredoxin domain-containing protein 5	TXNDC5
Q9UNM6	26S proteasome non-ATPase regulatory subunit 13	PSMD13
P28161	Glutathione S-transferase Mu 2	GSTM2
P17612	cAMP-dependent protein kinase catalytic subunit alpha	PRKACA
P22234	Multifunctional protein ADE2	PAICS
P11586	C-1-tetrahydrofolate synthase, cytoplasmic	MTHFD1
Q9Y3I0	tRNA-splicing ligase RtcB homolog	RTCB
P52565	Rho GDP-dissociation inhibitor 1	ARHGDIA
P12429	Annexin A3	ANXA3
Q9Y623	Myosin-4	MYH4
P23786	Carnitine O-palmitoyltransferase 2, mitochondrial	CPT2
P10644	cAMP-dependent protein kinase type I-alpha regulatory subunit	PRKAR1A
P54578	Ubiquitin carboxyl-terminal hydrolase 14	USP14
P02462	Collagen alpha-1(IV) chain	COL4A1
Q13424	Alpha-1-syntrophin	SNTA1
Q02809	Procollagen-lysine,2-oxoglutarate 5-dioxygenase 1	PLOD1
O14773	Tripeptidyl-peptidase 1	TPP1
P46821	Microtubule-associated protein 1B	MAP1B
P30050	60S ribosomal protein L12	RPL12
P43490	Nicotinamide phosphoribosyltransferase	NAMPT
P60900	Proteasome subunit alpha type-6	PSMA6
Q9NTK5	Obg-like ATPase 1	OLA1
P54577	Tyrosine--tRNA ligase, cytoplasmic	YARS
O60662	Kelch-like protein 41	KLHL41
Q9H9B4	Sideroflexin-1	SFXN1
Q15019	Septin-2	SEPT2
O75874	Isocitrate dehydrogenase [NADP] cytoplasmic	IDH1
P07951	Tropomyosin beta chain	TPM2
P62191	26S protease regulatory subunit 4	PSMC1
P05091	Aldehyde dehydrogenase, mitochondrial	ALDH2
Q13162	Peroxiredoxin-4	PRDX4
P50995	Annexin A11	ANXA11
Q15393	Splicing factor 3B subunit 3	SF3B3
P30740	Leukocyte elastase inhibitor	SERPINB1
P41091	Eukaryotic translation initiation factor 2 subunit 3	EIF2S3
P60866	40S ribosomal protein S20	RPS20
O00571	ATP-dependent RNA helicase DDX3X	DDX3X
P62750	60S ribosomal protein L23a	RPL23A
P13674	Prolyl 4-hydroxylase subunit alpha-1	P4HA1
P31946	14-3-3 protein beta/alpha	YWHAB
P21912	Succinate dehydrogenase [ubiquinone] iron-sulfur subunit, mitochondrial	SDHB
Q02543	60S ribosomal protein L18a	RPL18A
P20340	Ras-related protein Rab-6A	RAB6A
P63000	Ras-related C3 botulinum toxin substrate 1	RAC1
O43143	Pre-mRNA-splicing factor ATP-dependent RNA helicase DHX15	DHX15
P62888	60S ribosomal protein L30	RPL30
Q8WX93	Palladin	PALLD
Q9Y2Q3	Glutathione S-transferase kappa 1	GSTK1
P53597	Succinyl-CoA ligase [ADP/GDP-forming] subunit alpha, mitochondrial	SUCLG1
P61026	Ras-related protein Rab-10	RAB10
P35611	Alpha-adducin	ADD1
Q96IX5	Up-regulated during skeletal muscle growth protein 5	USMG5
P62244	40S ribosomal protein S15a	RPS15A
P51149	Ras-related protein Rab-7a	RAB7A
P06737	Glycogen phosphorylase, liver form	PYGL
Q04917	14-3-3 protein eta	YWHAH
P43034	Platelet-activating factor acetylhydrolase IB subunit alpha	PAFAH1B1
P16219	Short-chain specific acyl-CoA dehydrogenase, mitochondrial	ACADS
P63241	Eukaryotic translation initiation factor 5A-1	EIF5A
O60716	Catenin delta-1	CTNND1
Q96FW1	Ubiquitin thioesterase OTUB1	OTUB1
Q32MK0	Myosin light chain kinase 3	MYLK3
P27144	Adenylate kinase 4, mitochondrial	AK4
P61160	Actin-related protein 2	ACTR2
Q9H223	EH domain-containing protein 4	EHD4
O94979	Protein transport protein Sec31A	SEC31A
P49721	Proteasome subunit beta type-2	PSMB2
Q07020	60S ribosomal protein L18	RPL18
Q92896	Golgi apparatus protein 1	GLG1
Q99613	Eukaryotic translation initiation factor 3 subunit C	EIF3C
O43852	Calumenin	CALU
P42126	Enoyl-CoA delta isomerase 1, mitochondrial	ECI1
P48444	Coatomer subunit delta	ARCN1
O00232	26S proteasome non-ATPase regulatory subunit 12	PSMD12
P25789	Proteasome subunit alpha type-4	PSMA4
Q9P0L0	Vesicle-associated membrane protein-associated protein A	VAPA
P62851	40S ribosomal protein S25	RPS25
P07305	Histone H1.0	H1F0
P26599	Polypyrimidine tract-binding protein 1	PTBP1
P62834	Ras-related protein Rap-1A	RAP1A
Q9Y281	Cofilin-2	CFL2
Q9UHD8	Septin-9	SEPT9
P25788	Proteasome subunit alpha type-3	PSMA3
Q03252	Lamin-B2	LMNB2
Q9Y230	RuvB-like 2	RUVBL2
P17066	Heat shock 70 kDa protein 6	HSPA6
P39656	Dolichyl-diphosphooligosaccharide--protein glycosyltransferase 48 kDa subunit	DDOST
Q9Y265	RuvB-like 1	RUVBL1
P55884	Eukaryotic translation initiation factor 3 subunit B	EIF3B
Q9Y2Z9	Ubiquinone biosynthesis monooxygenase COQ6, mitochondrial	COQ6
P46940	Ras GTPase-activating-like protein IQGAP1	IQGAP1
P26440	Isovaleryl-CoA dehydrogenase, mitochondrial	IVD
Q9HBU9	Popeye domain-containing protein 2	POPDC2
Q9NQW7	Xaa-Pro aminopeptidase 1	XPNPEP1
P00441	Superoxide dismutase [Cu-Zn]	SOD1
Q15118	[Pyruvate dehydrogenase (acetyl-transferring)] kinase isozyme 1, mitochondrial	PDK1
P40429	60S ribosomal protein L13a	RPL13A
O14558	Heat shock protein beta-6	HSPB6
Q96KP4	Cytosolic non-specific dipeptidase	CNDP2
Q15274	Nicotinate-nucleotide pyrophosphorylase [carboxylating]	QPRT
Q06323	Proteasome activator complex subunit 1	PSME1
P35241	Radixin	RDX
Q9ULH0	Kinase D-interacting substrate of 220 kDa	KIDINS220
O94925	Glutaminase kidney isoform, mitochondrial	GLS
Q13418	Integrin-linked protein kinase	ILK
Q04837	Single-stranded DNA-binding protein, mitochondrial	SSBP1
Q8NE79	Blood vessel epicardial substance	BVES
P39019	40S ribosomal protein S19	RPS19
P28074	Proteasome subunit beta type-5	PSMB5
Q03001	Dystonin	DST
P09382	Galectin-1	LGALS1
P49591	Serine--tRNA ligase, cytoplasmic	SARS
P46939	Utrophin	UTRN
P56192	Methionine--tRNA ligase, cytoplasmic	MARS
P09936	Ubiquitin carboxyl-terminal hydrolase isozyme L1	UCHL1
Q08431	Lactadherin	MFGE8
P28482	Mitogen-activated protein kinase 1	MAPK1
P17980	26S protease regulatory subunit 6A	PSMC3
P20073	Annexin A7	ANXA7
P62263	40S ribosomal protein S14	RPS14
Q53GQ0	Very-long-chain 3-oxoacyl-CoA reductase	HSD17B12
P61019	Ras-related protein Rab-2A	RAB2A
Q9NVE7	Pantothenate kinase 4	PANK4
P43686	26S protease regulatory subunit 6B	PSMC4
Q00796	Sorbitol dehydrogenase	SORD
O94826	Mitochondrial import receptor subunit TOM70	TOMM70A
P06756	Integrin alpha-V	ITGAV
P29692	Elongation factor 1-delta	EEF1D
O95202	LETM1 and EF-hand domain-containing protein 1, mitochondrial	LETM1
Q9Y6M9	NADH dehydrogenase [ubiquinone] 1 beta subcomplex subunit 9	NDUFB9
P26639	Threonine--tRNA ligase, cytoplasmic	TARS
Q14980	Nuclear mitotic apparatus protein 1	NUMA1
Q02790	Peptidyl-prolyl cis-trans isomerase FKBP4	FKBP4
P62753	40S ribosomal protein S6	RPS6
O00330	Pyruvate dehydrogenase protein X component, mitochondrial	PDHX
O95563	Mitochondrial pyruvate carrier 2	MPC2
P50914	60S ribosomal protein L14	RPL14
O15061	Synemin	SYNM
Q15772	Striated muscle preferentially expressed protein kinase	SPEG
P19429	Troponin I, cardiac muscle	TNNI3
Q9BT78	COP9 signalosome complex subunit 4	COPS4
Q96I99	Succinyl-CoA ligase [GDP-forming] subunit beta, mitochondrial	SUCLG2
P53396	ATP-citrate synthase	ACLY
P60953	Cell division control protein 42 homolog	CDC42
Q92973	Transportin-1	TNPO1
Q15691	Microtubule-associated protein RP/EB family member 1	MAPRE1
P38606	V-type proton ATPase catalytic subunit A	ATP6V1A
Q96CM8	Acyl-CoA synthetase family member 2, mitochondrial	ACSF2
P02786	Transferrin receptor protein 1	TFRC
Q14108	Lysosome membrane protein 2	SCARB2
Q0ZGT2	Nexilin	NEXN
P49755	Transmembrane emp24 domain-containing protein 10	TMED10
P13797	Plastin-3	PLS3
P28066	Proteasome subunit alpha type-5	PSMA5
O75955	Flotillin-1	FLOT1
Q9NY33	Dipeptidyl peptidase 3	DPP3
O95168	NADH dehydrogenase [ubiquinone] 1 beta subcomplex subunit 4	NDUFB4
Q08257	Quinone oxidoreductase	CRYZ
P13798	Acylamino-acid-releasing enzyme	APEH
P25787	Proteasome subunit alpha type-2	PSMA2
Q92747	Actin-related protein 2/3 complex subunit 1A	ARPC1A
Q9NX63	MICOS complex subunit MIC19	CHCHD3
O75521	Enoyl-CoA delta isomerase 2, mitochondrial	ECI2
O14949	Cytochrome b-c1 complex subunit 8	UQCRQ
Q9P2E9	Ribosome-binding protein 1	RRBP1
P22061	Protein-L-isoaspartate(D-aspartate) O-methyltransferase	PCMT1
Q96CW1	AP-2 complex subunit mu	AP2M1
Q9UL46	Proteasome activator complex subunit 2	PSME2
P46776	60S ribosomal protein L27a	RPL27A
Q8TBC4	NEDD8-activating enzyme E1 catalytic subunit	UBA3
O00425	Insulin-like growth factor 2 mRNA-binding protein 3	IGF2BP3
P16152	Carbonyl reductase [NADPH] 1	CBR1
O00567	Nucleolar protein 56	NOP56
Q13310	Polyadenylate-binding protein 4	PABPC4
P54819	Adenylate kinase 2, mitochondrial	AK2
Q9Y262	Eukaryotic translation initiation factor 3 subunit L	EIF3L
Q14240	Eukaryotic initiation factor 4A-II	EIF4A2
Q9UKX3	Myosin-13	MYH13
P19022	Cadherin-2	CDH2
Q9ULA0	Aspartyl aminopeptidase	DNPEP
O76003	Glutaredoxin-3	GLRX3
P63316	Troponin C, slow skeletal and cardiac muscles	TNNC1
P11166	Solute carrier family 2, facilitated glucose transporter member 1	SLC2A1
Q96FJ2	Dynein light chain 2, cytoplasmic	DYNLL2
Q15075	Early endosome antigen 1	EEA1
P30046	D-dopachrome decarboxylase	DDT
P84098	60S ribosomal protein L19	RPL19
Q9UI09	NADH dehydrogenase [ubiquinone] 1 alpha subcomplex subunit 12	NDUFA12
O43813	LanC-like protein 1	LANCL1
Q00688	Peptidyl-prolyl cis-trans isomerase FKBP3	FKBP3
P22102	Trifunctional purine biosynthetic protein adenosine-3	GART
Q6NUK1	Calcium-binding mitochondrial carrier protein SCaMC-1	SLC25A24
P38159	RNA-binding motif protein, X chromosome	RBMX
P55268	Laminin subunit beta-2	LAMB2
P51665	26S proteasome non-ATPase regulatory subunit 7	PSMD7
Q9UMS4	Pre-mRNA-processing factor 19	PRPF19
Q9BTV4	Transmembrane protein 43	TMEM43
Q9H4M9	EH domain-containing protein 1	EHD1
Q12931	Heat shock protein 75 kDa, mitochondrial	TRAP1
Q9H987	Synaptopodin 2-like protein	SYNPO2L
P48449	Lanosterol synthase	LSS
Q9P0M6	Core histone macro-H2A.2	H2AFY2
Q9UEW8	STE20/SPS1-related proline-alanine-rich protein kinase	STK39
P32969	60S ribosomal protein L9	RPL9
Q6ZP82	Coiled-coil domain-containing protein 141	CCDC141
O15230	Laminin subunit alpha-5	LAMA5
Q5VYK3	Proteasome-associated protein ECM29 homolog	ECM29
Q7L576	Cytoplasmic FMR1-interacting protein 1	CYFIP1
P36551	Oxygen-dependent coproporphyrinogen-III oxidase, mitochondrial	CPOX
Q99733	Nucleosome assembly protein 1-like 4	NAP1L4
Q96AG4	Leucine-rich repeat-containing protein 59	LRRC59
Q9BUJ2	Heterogeneous nuclear ribonucleoprotein U-like protein 1	HNRNPUL1
Q9Y6G9	Cytoplasmic dynein 1 light intermediate chain 1	DYNC1LI1
Q9NSD9	Phenylalanine--tRNA ligase beta subunit	FARSB
Q02252	Methylmalonate-semialdehyde dehydrogenase [acylating], mitochondrial	ALDH6A1
P07942	Laminin subunit beta-1	LAMB1
P40763	Signal transducer and activator of transcription 3	STAT3
P15259	Phosphoglycerate mutase 2	PGAM2
P21291	Cysteine and glycine-rich protein 1	CSRP1
Q00765	Receptor expression-enhancing protein 5	REEP5
Q9BYV6	Tripartite motif-containing protein 55	TRIM55
O15145	Actin-related protein 2/3 complex subunit 3	ARPC3
O94905	Erlin-2	ERLIN2
Q02880	DNA topoisomerase 2-beta	TOP2B
P62829	60S ribosomal protein L23	RPL23
Q9P0J0	NADH dehydrogenase [ubiquinone] 1 alpha subcomplex subunit 13	NDUFA13
P49720	Proteasome subunit beta type-3	PSMB3
Q13885	Tubulin beta-2A chain	TUBB2A
Q08380	Galectin-3-binding protein	LGALS3BP
Q9Y235	Probable C->U-editing enzyme APOBEC-2	APOBEC2
Q14254	Flotillin-2	FLOT2
P28072	Proteasome subunit beta type-6	PSMB6
P62714	Serine/threonine-protein phosphatase 2A catalytic subunit beta isoform	PPP2CB
O96000	NADH dehydrogenase [ubiquinone] 1 beta subcomplex subunit 10	NDUFB10
Q8IV08	Phospholipase D3	PLD3
Q9Y3F4	Serine-threonine kinase receptor-associated protein	STRAP
P20618	Proteasome subunit beta type-1	PSMB1
P48163	NADP-dependent malic enzyme	ME1
P61088	Ubiquitin-conjugating enzyme E2 N	UBE2N
P61353	60S ribosomal protein L27	RPL27
P05198	Eukaryotic translation initiation factor 2 subunit 1	EIF2S1
P62910	60S ribosomal protein L32	RPL32
P80404	4-aminobutyrate aminotransferase, mitochondrial	ABAT
Q86VF7	Nebulin-related-anchoring protein	NRAP
Q9ULV4	Coronin-1C	CORO1C
P00846	ATP synthase subunit a	MT-ATP6
Q9UJS0	Calcium-binding mitochondrial carrier protein Aralar2	SLC25A13
P14314	Glucosidase 2 subunit beta	PRKCSH
Q9UDW1	Cytochrome b-c1 complex subunit 9	UQCR10
P60228	Eukaryotic translation initiation factor 3 subunit E	EIF3E
P62854	40S ribosomal protein S26	RPS26
P11717	Cation-independent mannose-6-phosphate receptor	IGF2R
P56134	ATP synthase subunit f, mitochondrial	ATP5J2
Q15046	Lysine--tRNA ligase	KARS
O94973	AP-2 complex subunit alpha-2	AP2A2
Q05682	Caldesmon	CALD1
Q92900	Regulator of nonsense transcripts 1	UPF1
Q9BXW7	Cat eye syndrome critical region protein 5	CECR5
Q16134	Electron transfer flavoprotein-ubiquinone oxidoreductase, mitochondrial	ETFDH
Q9NZJ9	Diphosphoinositol polyphosphate phosphohydrolase 2	NUDT4
Q9NR31	GTP-binding protein SAR1a	SAR1A
O95817	BAG family molecular chaperone regulator 3	BAG3
Q16082	Heat shock protein beta-2	HSPB2
Q9BS26	Endoplasmic reticulum resident protein 44	ERP44
Q8TAT6	Nuclear protein localization protein 4 homolog	NPLOC4
O95433	Activator of 90 kDa heat shock protein ATPase homolog 1	AHSA1
P59998	Actin-related protein 2/3 complex subunit 4	ARPC4
P08708	40S ribosomal protein S17	RPS17
P67936	Tropomyosin alpha-4 chain	TPM4
P38919	Eukaryotic initiation factor 4A-III	EIF4A3
P18621	60S ribosomal protein L17	RPL17
P53992	Protein transport protein Sec24C	SEC24C
P22087	rRNA 2-O-methyltransferase fibrillarin	FBL
Q93008	Probable ubiquitin carboxyl-terminal hydrolase FAF-X	USP9X
Q9UIA9	Exportin-7	XPO7
P51970	NADH dehydrogenase [ubiquinone] 1 alpha subcomplex subunit 8	NDUFA8
O43920	NADH dehydrogenase [ubiquinone] iron-sulfur protein 5	NDUFS5
O75396	Vesicle-trafficking protein SEC22b	SEC22B
Q02750	Dual specificity mitogen-activated protein kinase kinase 1	MAP2K1
P49257	Protein ERGIC-53	LMAN1
P07858	Cathepsin B	CTSB
P12081	Histidine--tRNA ligase, cytoplasmic	HARS
Q13409	Cytoplasmic dynein 1 intermediate chain 2	DYNC1I2
P56556	NADH dehydrogenase [ubiquinone] 1 alpha subcomplex subunit 6	NDUFA6
P06753	Tropomyosin alpha-3 chain	TPM3
P53582	Methionine aminopeptidase 1	METAP1
Q5SSJ5	Heterochromatin protein 1-binding protein 3	HP1BP3
O15382	Branched-chain-amino-acid aminotransferase, mitochondrial	BCAT2
P16278	Beta-galactosidase	GLB1
P46778	60S ribosomal protein L21	RPL21
Q9Y263	Phospholipase A-2-activating protein	PLAA
Q04760	Lactoylglutathione lyase	GLO1
Q13151	Heterogeneous nuclear ribonucleoprotein A0	HNRNPA0
Q9Y2A7	Nck-associated protein 1	NCKAP1
Q13148	TAR DNA-binding protein 43	TARDBP
O60884	DnaJ homolog subfamily A member 2	DNAJA2
Q15717	ELAV-like protein 1	ELAVL1
P54920	Alpha-soluble NSF attachment protein	NAPA
P37802	Transgelin-2	TAGLN2
P05165	Propionyl-CoA carboxylase alpha chain, mitochondrial	PCCA
Q6NVY1	3-hydroxyisobutyryl-CoA hydrolase, mitochondrial	HIBCH
Q8N1G4	Leucine-rich repeat-containing protein 47	LRRC47
Q9H2U2	Inorganic pyrophosphatase 2, mitochondrial	PPA2
P67809	Nuclease-sensitive element-binding protein 1	YBX1
Q96S66	Chloride channel CLIC-like protein 1	CLCC1
P62913	60S ribosomal protein L11	RPL11
Q16401	26S proteasome non-ATPase regulatory subunit 5	PSMD5
Q15155	Nodal modulator 1	NOMO1
P68400	Casein kinase II subunit alpha	CSNK2A1
Q99873	Protein arginine N-methyltransferase 1	PRMT1
Q9HBL0	Tensin-1	TNS1
O43615	Mitochondrial import inner membrane translocase subunit TIM44	TIMM44
Q9Y2X3	Nucleolar protein 58	NOP58
Q9BWD1	Acetyl-CoA acetyltransferase, cytosolic	ACAT2
P17844	Probable ATP-dependent RNA helicase DDX5	DDX5
Q9HDC9	Adipocyte plasma membrane-associated protein	APMAP
P55036	26S proteasome non-ATPase regulatory subunit 4	PSMD4
Q9Y6E2	Basic leucine zipper and W2 domain-containing protein 2	BZW2
Q9NVA2	Septin-11	SEPT11
P43155	Carnitine O-acetyltransferase	CRAT
P56385	ATP synthase subunit e, mitochondrial	ATP5I
P52597	Heterogeneous nuclear ribonucleoprotein F	HNRNPF
Q7Z3D6	UPF0317 protein C14orf159, mitochondrial	C14orf159
P30519	Heme oxygenase 2	HMOX2
P62820	Ras-related protein Rab-1A	RAB1A
Q14914	Prostaglandin reductase 1	PTGR1
P56378	6.8 kDa mitochondrial proteolipid	MP68
Q9NVI7	ATPase family AAA domain-containing protein 3A	ATAD3A
P04632	Calpain small subunit 1	CAPNS1
P46783	40S ribosomal protein S10	RPS10
O75608	Acyl-protein thioesterase 1	LYPLA1
P30837	Aldehyde dehydrogenase X, mitochondrial	ALDH1B1
Q02153	Guanylate cyclase soluble subunit beta-1	GUCY1B3
P09110	3-ketoacyl-CoA thiolase, peroxisomal	ACAA1
P51114	Fragile X mental retardation syndrome-related protein 1	FXR1
P10253	Lysosomal alpha-glucosidase	GAA
Q9H7Z7	Prostaglandin E synthase 2	PTGES2
Q13564	NEDD8-activating enzyme E1 regulatory subunit	NAE1
Q07866	Kinesin light chain 1	KLC1
O75155	Cullin-associated NEDD8-dissociated protein 2	CAND2
P08572	Collagen alpha-2(IV) chain	COL4A2
Q14165	Malectin	MLEC
Q9UFN0	Protein NipSnap homolog 3A	NIPSNAP3A
O60701	UDP-glucose 6-dehydrogenase	UGDH
P23381	Tryptophan--tRNA ligase, cytoplasmic	WARS
P25398	40S ribosomal protein S12	RPS12
P09525	Annexin A4	ANXA4
P55209	Nucleosome assembly protein 1-like 1	NAP1L1
Q12907	Vesicular integral-membrane protein VIP36	LMAN2
P52306	Rap1 GTPase-GDP dissociation stimulator 1	RAP1GDS1
Q92598	Heat shock protein 105 kDa	HSPH1
O60664	Perilipin-3	PLIN3
O15260	Surfeit locus protein 4	SURF4
Q53H12	Acylglycerol kinase, mitochondrial	AGK
P11413	Glucose-6-phosphate 1-dehydrogenase	G6PD
O75915	PRA1 family protein 3	ARL6IP5
P35268	60S ribosomal protein L22	RPL22
P52907	F-actin-capping protein subunit alpha-1	CAPZA1
P51911	Calponin-1	CNN1
O15067	Phosphoribosylformylglycinamidine synthase	PFAS
Q13045	Protein flightless-1 homolog	FLII
Q9H2G2	STE20-like serine/threonine-protein kinase	SLK
Q9Y224	UPF0568 protein C14orf166	C14orf166
P62318	Small nuclear ribonucleoprotein Sm D3	SNRPD3
Q92945	Far upstream element-binding protein 2	KHSRP
P63092	Guanine nucleotide-binding protein G(s) subunit alpha isoforms short	GNAS
P51610	Host cell factor 1	HCFC1
P13987	CD59 glycoprotein	CD59
Q06210	Glutamine--fructose-6-phosphate aminotransferase [isomerizing] 1	GFPT1
Q07666	KH domain-containing, RNA-binding, signal transduction-associated protein 1	KHDRBS1
P10619	Lysosomal protective protein	CTSA
O95861	3(2),5-bisphosphate nucleotidase 1	BPNT1
Q9NVJ2	ADP-ribosylation factor-like protein 8B	ARL8B
P51858	Hepatoma-derived growth factor	HDGF
Q9NZ01	Very-long-chain enoyl-CoA reductase	TECR
P55735	Protein SEC13 homolog	SEC13
O14958	Calsequestrin-2	CASQ2
Q13683	Integrin alpha-7	ITGA7
Q9UHL4	Dipeptidyl peptidase 2	DPP7
P46779	60S ribosomal protein L28	RPL28
P46459	Vesicle-fusing ATPase	NSF
Q9Y639	Neuroplastin	NPTN
Q14839	Chromodomain-helicase-DNA-binding protein 4	CHD4
Q9NZN4	EH domain-containing protein 2	EHD2
Q92688	Acidic leucine-rich nuclear phosphoprotein 32 family member B	ANP32B
P10301	Ras-related protein R-Ras	RRAS
P12270	Nucleoprotein TPR	TPR
Q9UH99	SUN domain-containing protein 2	SUN2
Q14008	Cytoskeleton-associated protein 5	CKAP5
O00483	Cytochrome c oxidase subunit NDUFA4	NDUFA4
Q99729	Heterogeneous nuclear ribonucleoprotein A/B	HNRNPAB
O00487	26S proteasome non-ATPase regulatory subunit 14	PSMD14
O15143	Actin-related protein 2/3 complex subunit 1B	ARPC1B
Q07955	Serine/arginine-rich splicing factor 1	SRSF1
Q9NUQ9	Protein FAM49B	FAM49B
Q99536	Synaptic vesicle membrane protein VAT-1 homolog	VAT1
P05166	Propionyl-CoA carboxylase beta chain, mitochondrial	PCCB
Q9Y6M1	Insulin-like growth factor 2 mRNA-binding protein 2	IGF2BP2
Q8NI60	Atypical kinase ADCK3, mitochondrial	ADCK3
Q96EY7	Pentatricopeptide repeat domain-containing protein 3, mitochondrial	PTCD3
P18085	ADP-ribosylation factor 4	ARF4
P37108	Signal recognition particle 14 kDa protein	SRP14
Q16718	NADH dehydrogenase [ubiquinone] 1 alpha subcomplex subunit 5	NDUFA5
P53041	Serine/threonine-protein phosphatase 5	PPP5C
Q13619	Cullin-4A	CUL4A
P55196	Afadin	MLLT4
Q8N766	ER membrane protein complex subunit 1	EMC1
P60891	Ribose-phosphate pyrophosphokinase 1	PRPS1
Q9UJZ1	Stomatin-like protein 2, mitochondrial	STOML2
Q9BSJ8	Extended synaptotagmin-1	ESYT1
O14841	5-oxoprolinase	OPLAH
Q9UKM9	RNA-binding protein Raly	RALY
Q13347	Eukaryotic translation initiation factor 3 subunit I	EIF3I
Q02045	Myosin light chain 5	MYL5
Q8NFW8	N-acylneuraminate cytidylyltransferase	CMAS
O94901	SUN domain-containing protein 1	SUN1
Q9UN36	Protein NDRG2	NDRG2
P23368	NAD-dependent malic enzyme, mitochondrial	ME2
P04062	Glucosylceramidase	GBA
Q9NZM1	Myoferlin	MYOF
Q13561	Dynactin subunit 2	DCTN2
Q9BRX8	Redox-regulatory protein FAM213A	FAM213A
Q15185	Prostaglandin E synthase 3	PTGES3
P04080	Cystatin-B	CSTB
O43396	Thioredoxin-like protein 1	TXNL1
Q8WXF1	Paraspeckle component 1	PSPC1
Q9UL25	Ras-related protein Rab-21	RAB21
Q16775	Hydroxyacylglutathione hydrolase, mitochondrial	HAGH
P62316	Small nuclear ribonucleoprotein Sm D2	SNRPD2
Q7Z2K6	Endoplasmic reticulum metallopeptidase 1	ERMP1
A1L0T0	Acetolactate synthase-like protein	ILVBL
P51452	Dual specificity protein phosphatase 3	DUSP3
Q9UBY9	Heat shock protein beta-7	HSPB7
Q9UN86	Ras GTPase-activating protein-binding protein 2	G3BP2
P31942	Heterogeneous nuclear ribonucleoprotein H3	HNRNPH3
P22033	Methylmalonyl-CoA mutase, mitochondrial	MUT
P30566	Adenylosuccinate lyase	ADSL
Q96AB3	Isochorismatase domain-containing protein 2, mitochondrial	ISOC2
Q969Z0	Protein TBRG4	TBRG4
Q9HC38	Glyoxalase domain-containing protein 4	GLOD4
Q13098	COP9 signalosome complex subunit 1	GPS1
O15427	Monocarboxylate transporter 4	SLC16A3
Q8WWI1	LIM domain only protein 7	LMO7
O00116	Alkyldihydroxyacetonephosphate synthase, peroxisomal	AGPS
Q9NYL2	Mitogen-activated protein kinase kinase kinase MLT	ZAK
O15371	Eukaryotic translation initiation factor 3 subunit D	EIF3D
O95182	NADH dehydrogenase [ubiquinone] 1 alpha subcomplex subunit 7	NDUFA7
P62899	60S ribosomal protein L31	RPL31
Q9Y4F1	FERM, RhoGEF and pleckstrin domain-containing protein 1	FARP1
Q53GG5	PDZ and LIM domain protein 3	PDLIM3
Q9Y2J2	Band 4.1-like protein 3	EPB41L3
O15460	Prolyl 4-hydroxylase subunit alpha-2	P4HA2
Q8N163	Cell cycle and apoptosis regulator protein 2	CCAR2
Q01105	Protein SET	SET
Q15257	Serine/threonine-protein phosphatase 2A activator	PPP2R4
P22830	Ferrochelatase, mitochondrial	FECH
P61201	COP9 signalosome complex subunit 2	COPS2
P49773	Histidine triad nucleotide-binding protein 1	HINT1
Q9BPW8	Protein NipSnap homolog 1	NIPSNAP1
P62879	Guanine nucleotide-binding protein G(I)/G(S)/G(T) subunit beta-2	GNB2
O95822	Malonyl-CoA decarboxylase, mitochondrial	MLYCD
P45954	Short/branched chain specific acyl-CoA dehydrogenase, mitochondrial	ACADSB
Q9NVD7	Alpha-parvin	PARVA
Q01469	Fatty acid-binding protein, epidermal	FABP5
Q8NBX0	Saccharopine dehydrogenase-like oxidoreductase	SCCPDH
Q12765	Secernin-1	SCRN1
Q9UBB4	Ataxin-10	ATXN10
Q14738	Serine/threonine-protein phosphatase 2A 56 kDa regulatory subunit delta isoform	PPP2R5D
P42224	Signal transducer and activator of transcription 1-alpha/beta	STAT1
P26196	Probable ATP-dependent RNA helicase DDX6	DDX6
Q96AY3	Peptidyl-prolyl cis-trans isomerase FKBP10	FKBP10
Q92538	Golgi-specific brefeldin A-resistance guanine nucleotide exchange factor 1	GBF1
Q93100	Phosphorylase b kinase regulatory subunit beta	PHKB
P50895	Basal cell adhesion molecule	BCAM
Q8NBU5	ATPase family AAA domain-containing protein 1	ATAD1
Q9Y2P4	Long-chain fatty acid transport protein 6	SLC27A6
Q9H9J2	39S ribosomal protein L44, mitochondrial	MRPL44
Q12904	Aminoacyl tRNA synthase complex-interacting multifunctional protein 1	AIMP1
Q13509	Tubulin beta-3 chain	TUBB3
P14735	Insulin-degrading enzyme	IDE
Q9Y266	Nuclear migration protein nudC	NUDC
O14617	AP-3 complex subunit delta-1	AP3D1
Q9NPH2	Inositol-3-phosphate synthase 1	ISYNA1
P07602	Prosaposin	PSAP
P21281	V-type proton ATPase subunit B, brain isoform	ATP6V1B2
P50502	Hsc70-interacting protein	ST13
P07741	Adenine phosphoribosyltransferase	APRT
P51148	Ras-related protein Rab-5C	RAB5C
Q13724	Mannosyl-oligosaccharide glucosidase	MOGS
O00469	Procollagen-lysine,2-oxoglutarate 5-dioxygenase 2	PLOD2
Q8IYT4	Katanin p60 ATPase-containing subunit A-like 2	KATNAL2
O75431	Metaxin-2	MTX2
Q99436	Proteasome subunit beta type-7	PSMB7
P24844	Myosin regulatory light polypeptide 9	MYL9
P49321	Nuclear autoantigenic sperm protein	NASP
Q15738	Sterol-4-alpha-carboxylate 3-dehydrogenase, decarboxylating	NSDHL
Q9NR45	Sialic acid synthase	NANS
P78344	Eukaryotic translation initiation factor 4 gamma 2	EIF4G2
Q16543	Hsp90 co-chaperone Cdc37	CDC37
P50453	Serpin B9	SERPINB9
Q13867	Bleomycin hydrolase	BLMH
P27694	Replication protein A 70 kDa DNA-binding subunit	RPA1
P48556	26S proteasome non-ATPase regulatory subunit 8	PSMD8
Q7L2H7	Eukaryotic translation initiation factor 3 subunit M	EIF3M
Q06124	Tyrosine-protein phosphatase non-receptor type 11	PTPN11
Q15435	Protein phosphatase 1 regulatory subunit 7	PPP1R7
Q96JJ7	Protein disulfide-isomerase TMX3	TMX3
P08123	Collagen alpha-2(I) chain	COL1A2
Q13492	Phosphatidylinositol-binding clathrin assembly protein	PICALM
Q8TEM1	Nuclear pore membrane glycoprotein 210	NUP210
Q9P0V9	Septin-10	SEPT10
P42766	60S ribosomal protein L35	RPL35
P31937	3-hydroxyisobutyrate dehydrogenase, mitochondrial	HIBADH
Q14683	Structural maintenance of chromosomes protein 1A	SMC1A
P63151	Serine/threonine-protein phosphatase 2A 55 kDa regulatory subunit B alpha isoform	PPP2R2A
Q15404	Ras suppressor protein 1	RSU1
P09417	Dihydropteridine reductase	QDPR
P78540	Arginase-2, mitochondrial	ARG2
Q9HCC0	Methylcrotonoyl-CoA carboxylase beta chain, mitochondrial	MCCC2
Q6PI78	Transmembrane protein 65	TMEM65
Q9GZT3	SRA stem-loop-interacting RNA-binding protein, mitochondrial	SLIRP
O43488	Aflatoxin B1 aldehyde reductase member 2	AKR7A2
P11279	Lysosome-associated membrane glycoprotein 1	LAMP1
Q96RP9	Elongation factor G, mitochondrial	GFM1
P12268	Inosine-5-monophosphate dehydrogenase 2	IMPDH2
O95336	6-phosphogluconolactonase	PGLS
P63162	Small nuclear ribonucleoprotein-associated protein N	SNRPN
P68036	Ubiquitin-conjugating enzyme E2 L3	UBE2L3
P53007	Tricarboxylate transport protein, mitochondrial	SLC25A1
Q13618	Cullin-3	CUL3
Q9NR19	Acetyl-coenzyme A synthetase, cytoplasmic	ACSS2
P02751	Fibronectin	FN1
Q9H1H9	Kinesin-like protein KIF13A	KIF13A
Q07954	Prolow-density lipoprotein receptor-related protein 1	LRP1
Q15459	Splicing factor 3A subunit 1	SF3A1
P61221	ATP-binding cassette sub-family E member 1	ABCE1
P62736	Actin, aortic smooth muscle	ACTA2
Q7L5N1	COP9 signalosome complex subunit 6	COPS6
O00217	NADH dehydrogenase [ubiquinone] iron-sulfur protein 8, mitochondrial	NDUFS8
O75534	Cold shock domain-containing protein E1	CSDE1
P29992	Guanine nucleotide-binding protein subunit alpha-11	GNA11
Q9BVK6	Transmembrane emp24 domain-containing protein 9	TMED9
Q9UNX3	60S ribosomal protein L26-like 1	RPL26L1
Q9Y3A5	Ribosome maturation protein SBDS	SBDS
Q9UKK9	ADP-sugar pyrophosphatase	NUDT5
Q13131	5-AMP-activated protein kinase catalytic subunit alpha-1	PRKAA1
Q07157	Tight junction protein ZO-1	TJP1
P60660	Myosin light polypeptide 6	MYL6
O95394	Phosphoacetylglucosamine mutase	PGM3
Q6UXV4	MICOS complex subunit MIC27	APOOL
P48637	Glutathione synthetase	GSS
O43681	ATPase ASNA1	ASNA1
Q93034	Cullin-5	CUL5
P84103	Serine/arginine-rich splicing factor 3	SRSF3
Q9NQR4	Omega-amidase NIT2	NIT2
Q8NBF2	NHL repeat-containing protein 2	NHLRC2
P62266	40S ribosomal protein S23	RPS23
P62841	40S ribosomal protein S15	RPS15
O60841	Eukaryotic translation initiation factor 5B	EIF5B
Q53FA7	Quinone oxidoreductase PIG3	TP53I3
P12955	Xaa-Pro dipeptidase	PEPD
P00492	Hypoxanthine-guanine phosphoribosyltransferase	HPRT1
O00192	Armadillo repeat protein deleted in velo-cardio-facial syndrome	ARVCF
Q8TDX7	Serine/threonine-protein kinase Nek7	NEK7
Q15172	Serine/threonine-protein phosphatase 2A 56 kDa regulatory subunit alpha isoform	PPP2R5A
P61619	Protein transport protein Sec61 subunit alpha isoform 1	SEC61A1
P35659	Protein DEK	DEK
Q00169	Phosphatidylinositol transfer protein alpha isoform	PITPNA
Q93009	Ubiquitin carboxyl-terminal hydrolase 7	USP7
P28070	Proteasome subunit beta type-4	PSMB4
Q9BXJ9	N-alpha-acetyltransferase 15, NatA auxiliary subunit	NAA15
Q8N1F7	Nuclear pore complex protein Nup93	NUP93
P30043	Flavin reductase (NADPH)	BLVRB
Q9Y285	Phenylalanine--tRNA ligase alpha subunit	FARSA
Q969G5	Protein kinase C delta-binding protein	PRKCDBP
P34949	Mannose-6-phosphate isomerase	MPI
Q9BV57	1,2-dihydroxy-3-keto-5-methylthiopentene dioxygenase	ADI1
P28288	ATP-binding cassette sub-family D member 3	ABCD3
Q9Y3B3	Transmembrane emp24 domain-containing protein 7	TMED7
P31153	S-adenosylmethionine synthase isoform type-2	MAT2A
Q9UNH7	Sorting nexin-6	SNX6
Q9UJ70	N-acetyl-D-glucosamine kinase	NAGK
Q5VWP3	Muscular LMNA-interacting protein	MLIP
P68366	Tubulin alpha-4A chain	TUBA4A
Q9HB71	Calcyclin-binding protein	CACYBP
P46020	Phosphorylase b kinase regulatory subunit alpha, skeletal muscle isoform	PHKA1
Q9UEY8	Gamma-adducin	ADD3
O00203	AP-3 complex subunit beta-1	AP3B1
Q96AQ6	Pre-B-cell leukemia transcription factor-interacting protein 1	PBXIP1
O95292	Vesicle-associated membrane protein-associated protein B/C	VAPB
Q16762	Thiosulfate sulfurtransferase	TST
Q9Y570	Protein phosphatase methylesterase 1	PPME1
P48059	LIM and senescent cell antigen-like-containing domain protein 1	LIMS1
P14324	Farnesyl pyrophosphate synthase	FDPS
Q9BZZ5	Apoptosis inhibitor 5	API5
P15170	Eukaryotic peptide chain release factor GTP-binding subunit ERF3A	GSPT1
P27708	CAD protein	CAD
Q8WVM8	Sec1 family domain-containing protein 1	SCFD1
Q8NE71	ATP-binding cassette sub-family F member 1	ABCF1
Q04828	Aldo-keto reductase family 1 member C1	AKR1C1
P49915	GMP synthase [glutamine-hydrolyzing]	GMPS
P61106	Ras-related protein Rab-14	RAB14
Q8NCN5	Pyruvate dehydrogenase phosphatase regulatory subunit, mitochondrial	PDPR
Q99816	Tumor susceptibility gene 101 protein	TSG101
P42677	40S ribosomal protein S27	RPS27
P54289	Voltage-dependent calcium channel subunit alpha-2/delta-1	CACNA2D1
Q9NZ08	Endoplasmic reticulum aminopeptidase 1	ERAP1
O00629	Importin subunit alpha-3	KPNA4
O00764	Pyridoxal kinase	PDXK
P09012	U1 small nuclear ribonucleoprotein A	SNRPA
Q93052	Lipoma-preferred partner	LPP
P02452	Collagen alpha-1(I) chain	COL1A1
P26368	Splicing factor U2AF 65 kDa subunit	U2AF2
Q9UNS2	COP9 signalosome complex subunit 3	COPS3
Q13155	Aminoacyl tRNA synthase complex-interacting multifunctional protein 2	AIMP2
Q9UNF1	Melanoma-associated antigen D2	MAGED2
Q09028	Histone-binding protein RBBP4	RBBP4
O75439	Mitochondrial-processing peptidase subunit beta	PMPCB
Q6P587	Acylpyruvase FAHD1, mitochondrial	FAHD1
Q9P2B2	Prostaglandin F2 receptor negative regulator	PTGFRN
P43897	Elongation factor Ts, mitochondrial	TSFM
P12109	Collagen alpha-1(VI) chain	COL6A1
P78347	General transcription factor II-I	GTF2I
Q8TC12	Retinol dehydrogenase 11	RDH11
Q86Y39	NADH dehydrogenase [ubiquinone] 1 alpha subcomplex subunit 11	NDUFA11
O14744	Protein arginine N-methyltransferase 5	PRMT5
P17568	NADH dehydrogenase [ubiquinone] 1 beta subcomplex subunit 7	NDUFB7
O95372	Acyl-protein thioesterase 2	LYPLA2
Q10713	Mitochondrial-processing peptidase subunit alpha	PMPCA
Q13363	C-terminal-binding protein 1	CTBP1
Q58FF8	Putative heat shock protein HSP 90-beta 2	HSP90AB2P
Q96RQ3	Methylcrotonoyl-CoA carboxylase subunit alpha, mitochondrial	MCCC1
P08621	U1 small nuclear ribonucleoprotein 70 kDa	SNRNP70
P83731	60S ribosomal protein L24	RPL24
Q93077	Histone H2A type 1-C	HIST1H2AC
Q9Y3U8	60S ribosomal protein L36	RPL36
P42574	Caspase-3	CASP3
Q969Z3	Mitochondrial amidoxime reducing component 2	2002-03-01
Q9NP79	Vacuolar protein sorting-associated protein VTA1 homolog	VTA1
P42167	Lamina-associated polypeptide 2, isoforms beta/gamma	TMPO
P24534	Elongation factor 1-beta	EEF1B2
Q9BUT1	3-hydroxybutyrate dehydrogenase type 2	BDH2
Q96P70	Importin-9	IPO9
P62314	Small nuclear ribonucleoprotein Sm D1	SNRPD1
Q9NTJ5	Phosphatidylinositide phosphatase SAC1	SACM1L
Q9Y666	Solute carrier family 12 member 7	SLC12A7
Q15020	Squamous cell carcinoma antigen recognized by T-cells 3	SART3
P63173	60S ribosomal protein L38	RPL38
Q16539	Mitogen-activated protein kinase 14	MAPK14
Q15181	Inorganic pyrophosphatase	PPA1
Q8WW22	DnaJ homolog subfamily A member 4	DNAJA4
Q99829	Copine-1	CPNE1
P14406	Cytochrome c oxidase subunit 7A2, mitochondrial	COX7A2
P17812	CTP synthase 1	CTPS1
Q9BXP5	Serrate RNA effector molecule homolog	SRRT
Q9NUU7	ATP-dependent RNA helicase DDX19A	DDX19A
Q14112	Nidogen-2	NID2
P54652	Heat shock-related 70 kDa protein 2	HSPA2
P53004	Biliverdin reductase A	BLVRA
Q13435	Splicing factor 3B subunit 2	SF3B2
Q9NPJ3	Acyl-coenzyme A thioesterase 13	ACOT13
Q15005	Signal peptidase complex subunit 2	SPCS2
O00442	RNA 3-terminal phosphate cyclase	RTCA
Q01433	AMP deaminase 2	AMPD2
O43772	Mitochondrial carnitine/acylcarnitine carrier protein	SLC25A20
P49841	Glycogen synthase kinase-3 beta	GSK3B
Q9BTW9	Tubulin-specific chaperone D	TBCD
P14927	Cytochrome b-c1 complex subunit 7	UQCRB
P62495	Eukaryotic peptide chain release factor subunit 1	ETF1
Q6PI48	Aspartate--tRNA ligase, mitochondrial	DARS2
Q9NTJ4	Alpha-mannosidase 2C1	MAN2C1
P54886	Delta-1-pyrroline-5-carboxylate synthase	ALDH18A1
Q5JRX3	Presequence protease, mitochondrial	PITRM1
P17252	Protein kinase C alpha type	PRKCA
O95210	Starch-binding domain-containing protein 1	STBD1
Q9Y371	Endophilin-B1	SH3GLB1
P31323	cAMP-dependent protein kinase type II-beta regulatory subunit	PRKAR2B
Q9UGI8	Testin	TES
O15173	Membrane-associated progesterone receptor component 2	PGRMC2
P49902	Cytosolic purine 5-nucleotidase	NT5C2
Q15555	Microtubule-associated protein RP/EB family member 2	MAPRE2
Q9UDY4	DnaJ homolog subfamily B member 4	DNAJB4
Q13057	Bifunctional coenzyme A synthase	COASY
Q5XKP0	Protein QIL1	QIL1
P30419	Glycylpeptide N-tetradecanoyltransferase 1	NMT1
O14531	Dihydropyrimidinase-related protein 4	DPYSL4
Q52LJ0	Protein FAM98B	FAM98B
Q92734	Protein TFG	TFG
P54727	UV excision repair protein RAD23 homolog B	RAD23B
P31689	DnaJ homolog subfamily A member 1	DNAJA1
Q99643	Succinate dehydrogenase cytochrome b560 subunit, mitochondrial	SDHC
P16435	NADPH--cytochrome P450 reductase	POR
O43809	Cleavage and polyadenylation specificity factor subunit 5	NUDT21
P62995	Transformer-2 protein homolog beta	TRA2B
P51636	Caveolin-2	CAV2
Q32P28	Prolyl 3-hydroxylase 1	LEPRE1
Q9Y5B9	FACT complex subunit SPT16	SUPT16H
Q9UDR5	Alpha-aminoadipic semialdehyde synthase, mitochondrial	AASS
Q9NVH1	DnaJ homolog subfamily C member 11	DNAJC11
Q7L014	Probable ATP-dependent RNA helicase DDX46	DDX46
Q9UGJ0	5-AMP-activated protein kinase subunit gamma-2	PRKAG2
Q9UBQ0	Vacuolar protein sorting-associated protein 29	VPS29
Q9Y6Y8	SEC23-interacting protein	SEC23IP
Q9BTT0	Acidic leucine-rich nuclear phosphoprotein 32 family member E	ANP32E
O14967	Calmegin	CLGN
P11182	Lipoamide acyltransferase component of branched-chain alpha-keto acid dehydrogenase complex, mitochondrial	DBT
O43175	D-3-phosphoglycerate dehydrogenase	PHGDH
P08240	Signal recognition particle receptor subunit alpha	SRPR
P20674	Cytochrome c oxidase subunit 5A, mitochondrial	COX5A
Q96DB5	Regulator of microtubule dynamics protein 1	RMDN1
Q92522	Histone H1x	H1FX
Q9BSH4	Translational activator of cytochrome c oxidase 1	TACO1
P21964	Catechol O-methyltransferase	COMT
Q96S97	Myeloid-associated differentiation marker	MYADM
Q6QEF8	Coronin-6	CORO6
Q6IBS0	Twinfilin-2	TWF2
Q8N335	Glycerol-3-phosphate dehydrogenase 1-like protein	GPD1L
Q96AE4	Far upstream element-binding protein 1	FUBP1
P51572	B-cell receptor-associated protein 31	BCAP31
O14735	CDP-diacylglycerol--inositol 3-phosphatidyltransferase	CDIPT
P25205	DNA replication licensing factor MCM3	MCM3
Q14699	Raftlin	RFTN1
O15372	Eukaryotic translation initiation factor 3 subunit H	EIF3H
Q9BVC6	Transmembrane protein 109	TMEM109
P05387	60S acidic ribosomal protein P2	RPLP2
P82650	28S ribosomal protein S22, mitochondrial	MRPS22
Q9BZE1	39S ribosomal protein L37, mitochondrial	MRPL37
P15586	N-acetylglucosamine-6-sulfatase	GNS
Q14126	Desmoglein-2	DSG2
Q9UHX1	Poly(U)-binding-splicing factor PUF60	PUF60
P46977	Dolichyl-diphosphooligosaccharide--protein glycosyltransferase subunit STT3A	STT3A
Q8NBJ5	Procollagen galactosyltransferase 1	COLGALT1
Q9NR50	Translation initiation factor eIF-2B subunit gamma	EIF2B3
P35637	RNA-binding protein FUS	FUS
Q9BQS8	FYVE and coiled-coil domain-containing protein 1	FYCO1
O95834	Echinoderm microtubule-associated protein-like 2	EML2
P42345	Serine/threonine-protein kinase mTOR	MTOR
P52888	Thimet oligopeptidase	THOP1
Q16270	Insulin-like growth factor-binding protein 7	IGFBP7
O14974	Protein phosphatase 1 regulatory subunit 12A	PPP1R12A
Q9BWM7	Sideroflexin-3	SFXN3
O75251	NADH dehydrogenase [ubiquinone] iron-sulfur protein 7, mitochondrial	NDUFS7
P49207	60S ribosomal protein L34	RPL34
O60568	Procollagen-lysine,2-oxoglutarate 5-dioxygenase 3	PLOD3
Q8TCJ2	Dolichyl-diphosphooligosaccharide--protein glycosyltransferase subunit STT3B	STT3B
Q16629	Serine/arginine-rich splicing factor 7	SRSF7
P13693	Translationally-controlled tumor protein	TPT1
Q8N2K0	Monoacylglycerol lipase ABHD12	ABHD12
P62847	40S ribosomal protein S24	RPS24
Q13616	Cullin-1	CUL1
P46926	Glucosamine-6-phosphate isomerase 1	GNPDA1
Q9P0K7	Ankycorbin	RAI14
O14979	Heterogeneous nuclear ribonucleoprotein D-like	HNRNPDL
Q86WV6	Stimulator of interferon genes protein	TMEM173
Q9H4A4	Aminopeptidase B	RNPEP
P57737	Coronin-7	CORO7
Q15645	Pachytene checkpoint protein 2 homolog	TRIP13
Q92552	28S ribosomal protein S27, mitochondrial	MRPS27
P33991	DNA replication licensing factor MCM4	MCM4
Q9UHY1	Nuclear receptor-binding protein	NRBP1
Q15370	Transcription elongation factor B polypeptide 2	TCEB2
Q13617	Cullin-2	CUL2
Q96GK7	Fumarylacetoacetate hydrolase domain-containing protein 2A	FAHD2A
P61077	Ubiquitin-conjugating enzyme E2 D3	UBE2D3
Q96GD0	Pyridoxal phosphate phosphatase	PDXP
Q9H993	Protein-glutamate O-methyltransferase	ARMT1
Q9BR39	Junctophilin-2	JPH2
Q9BXS5	AP-1 complex subunit mu-1	AP1M1
P09543	2,3-cyclic-nucleotide 3-phosphodiesterase	CNP
Q8N5K1	CDGSH iron-sulfur domain-containing protein 2	CISD2
Q9NX14	NADH dehydrogenase [ubiquinone] 1 beta subcomplex subunit 11, mitochondrial	NDUFB11
P60903	Protein S100-A10	S100A10
O43674	NADH dehydrogenase [ubiquinone] 1 beta subcomplex subunit 5, mitochondrial	NDUFB5
P22307	Non-specific lipid-transfer protein	SCP2
P61081	NEDD8-conjugating enzyme Ubc12	UBE2M
O75208	Ubiquinone biosynthesis protein COQ9, mitochondrial	COQ9
P54709	Sodium/potassium-transporting ATPase subunit beta-3	ATP1B3
Q9BUR5	Apolipoprotein O	APOO
Q13228	Selenium-binding protein 1	SELENBP1
A6NNT2	Uncharacterized protein C16orf96	C16orf96
Q9Y5P6	Mannose-1-phosphate guanyltransferase beta	GMPPB
Q96PK6	RNA-binding protein 14	RBM14
Q07021	Complement component 1 Q subcomponent-binding protein, mitochondrial	C1QBP
P43487	Ran-specific GTPase-activating protein	RANBP1
Q9UQE7	Structural maintenance of chromosomes protein 3	SMC3
Q92878	DNA repair protein RAD50	RAD50
Q13464	Rho-associated protein kinase 1	ROCK1
Q96EP5	DAZ-associated protein 1	DAZAP1
O95197	Reticulon-3	RTN3
Q9BQ69	O-acetyl-ADP-ribose deacetylase MACROD1	MACROD1
O96008	Mitochondrial import receptor subunit TOM40 homolog	TOMM40
Q7L0Y3	Mitochondrial ribonuclease P protein 1	TRMT10C
O00505	Importin subunit alpha-4	KPNA3
O75663	TIP41-like protein	TIPRL
P06730	Eukaryotic translation initiation factor 4E	EIF4E
Q9UBR2	Cathepsin Z	CTSZ
Q9P2R3	Rabankyrin-5	ANKFY1
Q15031	Probable leucine--tRNA ligase, mitochondrial	LARS2
Q15165	Serum paraoxonase/arylesterase 2	PON2
Q9NZL9	Methionine adenosyltransferase 2 subunit beta	MAT2B
O00461	Golgi integral membrane protein 4	GOLIM4
O60264	SWI/SNF-related matrix-associated actin-dependent regulator of chromatin subfamily A member 5	SMARCA5
Q7Z460	CLIP-associating protein 1	CLASP1
Q13177	Serine/threonine-protein kinase PAK 2	PAK2
O14579	Coatomer subunit epsilon	COPE
P46060	Ran GTPase-activating protein 1	RANGAP1
P30085	UMP-CMP kinase	CMPK1
Q9Y383	Putative RNA-binding protein Luc7-like 2	LUC7L2
P55822	SH3 domain-binding glutamic acid-rich protein	SH3BGR
P49792	E3 SUMO-protein ligase RanBP2	RANBP2
Q9HB07	UPF0160 protein MYG1, mitochondrial	C12orf10
Q8IUG5	Unconventional myosin-XVIIIb	MYO18B
O75165	DnaJ homolog subfamily C member 13	DNAJC13
Q15067	Peroxisomal acyl-coenzyme A oxidase 1	ACOX1
Q9NR28	Diablo homolog, mitochondrial	DIABLO
P61513	60S ribosomal protein L37a	RPL37A
P15531	Nucleoside diphosphate kinase A	NME1
O95298	NADH dehydrogenase [ubiquinone] 1 subunit C2	NDUFC2
O95793	Double-stranded RNA-binding protein Staufen homolog 1	STAU1
P61970	Nuclear transport factor 2	NUTF2
A6NDG6	Phosphoglycolate phosphatase	PGP
Q9UHQ4	B-cell receptor-associated protein 29	BCAP29
Q9Y2Z0	Suppressor of G2 allele of SKP1 homolog	SUGT1
Q12874	Splicing factor 3A subunit 3	SF3A3
Q9BXK5	Bcl-2-like protein 13	BCL2L13
Q9UIQ6	Leucyl-cystinyl aminopeptidase	LNPEP
O00303	Eukaryotic translation initiation factor 3 subunit F	EIF3F
P82673	28S ribosomal protein S35, mitochondrial	MRPS35
Q9H1E5	Thioredoxin-related transmembrane protein 4	TMX4
Q7L2E3	Putative ATP-dependent RNA helicase DHX30	DHX30
Q9Y376	Calcium-binding protein 39	CAB39
P50416	Carnitine O-palmitoyltransferase 1, liver isoform	CPT1A
Q9NZB2	Constitutive coactivator of PPAR-gamma-like protein 1	FAM120A
P51398	28S ribosomal protein S29, mitochondrial	DAP3
Q13451	Peptidyl-prolyl cis-trans isomerase FKBP5	FKBP5
O43684	Mitotic checkpoint protein BUB3	BUB3
Q9NZJ7	Mitochondrial carrier homolog 1	MTCH1
Q9UBQ5	Eukaryotic translation initiation factor 3 subunit K	EIF3K
O43747	AP-1 complex subunit gamma-1	AP1G1
Q9C0D5	Protein TANC1	TANC1
P60033	CD81 antigen	CD81
P52294	Importin subunit alpha-5	KPNA1
P53990	IST1 homolog	IST1
P48729	Casein kinase I isoform alpha	CSNK1A1
Q86X76	Nitrilase homolog 1	NIT1
Q92621	Nuclear pore complex protein Nup205	NUP205
P06132	Uroporphyrinogen decarboxylase	UROD
Q10567	AP-1 complex subunit beta-1	AP1B1
P50897	Palmitoyl-protein thioesterase 1	PPT1
P04439	HLA class I histocompatibility antigen, A-3 alpha chain	HLA-A
Q8IXI1	Mitochondrial Rho GTPase 2	RHOT2
O95140	Mitofusin-2	MFN2
P48739	Phosphatidylinositol transfer protein beta isoform	PITPNB
O43169	Cytochrome b5 type B	CYB5B
Q9UNZ2	NSFL1 cofactor p47	NSFL1C
P07686	Beta-hexosaminidase subunit beta	HEXB
Q15126	Phosphomevalonate kinase	PMVK
Q14011	Cold-inducible RNA-binding protein	CIRBP
Q96PU8	Protein quaking	QKI
Q99961	Endophilin-A2	SH3GL1
Q9Y3D6	Mitochondrial fission 1 protein	FIS1
O14683	Tumor protein p53-inducible protein 11	TP53I11
Q15631	Translin	TSN
Q08945	FACT complex subunit SSRP1	SSRP1
P01023	Alpha-2-macroglobulin	A2M
Q8TAQ2	SWI/SNF complex subunit SMARCC2	SMARCC2
Q96T76	MMS19 nucleotide excision repair protein homolog	MMS19
O75880	Protein SCO1 homolog, mitochondrial	SCO1
Q7L775	EPM2A-interacting protein 1	EPM2AIP1
Q96G03	Phosphoglucomutase-2	PGM2
Q96TA1	Niban-like protein 1	FAM129B
Q9NTI5	Sister chromatid cohesion protein PDS5 homolog B	PDS5B
P00395	Cytochrome c oxidase subunit 1	MT-CO1
P55010	Eukaryotic translation initiation factor 5	EIF5
P03915	NADH-ubiquinone oxidoreductase chain 5	MT-ND5
Q9Y6A4	Cilia- and flagella-associated protein 20	CFAP20
P30405	Peptidyl-prolyl cis-trans isomerase F, mitochondrial	PPIF
Q6XQN6	Nicotinate phosphoribosyltransferase	NAPRT
P07203	Glutathione peroxidase 1	GPX1
Q13283	Ras GTPase-activating protein-binding protein 1	G3BP1
P36507	Dual specificity mitogen-activated protein kinase kinase 2	MAP2K2
O95139	NADH dehydrogenase [ubiquinone] 1 beta subcomplex subunit 6	NDUFB6
O94874	E3 UFM1-protein ligase 1	UFL1
A0FGR8	Extended synaptotagmin-2	ESYT2
P0DN76	Splicing factor U2AF 35 kDa subunit	U2AF1
O75436	Vacuolar protein sorting-associated protein 26A	VPS26A
O94855	Protein transport protein Sec24D	SEC24D
P25325	3-mercaptopyruvate sulfurtransferase	MPST
Q9UI12	V-type proton ATPase subunit H	ATP6V1H
Q7Z4W1	L-xylulose reductase	DCXR
Q8NCW5	NAD(P)H-hydrate epimerase	APOA1BP
Q8N8N7	Prostaglandin reductase 2	PTGR2
O43148	mRNA cap guanine-N7 methyltransferase	RNMT
Q96CS3	FAS-associated factor 2	FAF2
Q15424	Scaffold attachment factor B1	SAFB
P63172	Dynein light chain Tctex-type 1	DYNLT1
Q5VWZ2	Lysophospholipase-like protein 1	LYPLAL1
P35237	Serpin B6	SERPINB6
P46976	Glycogenin-1	GYG1
P05386	60S acidic ribosomal protein P1	RPLP1
P20042	Eukaryotic translation initiation factor 2 subunit 2	EIF2S2
Q8IXI2	Mitochondrial Rho GTPase 1	RHOT1
Q13247	Serine/arginine-rich splicing factor 6	SRSF6
Q9Y2R9	28S ribosomal protein S7, mitochondrial	MRPS7
Q09161	Nuclear cap-binding protein subunit 1	NCBP1
Q15417	Calponin-3	CNN3
O95747	Serine/threonine-protein kinase OSR1	OXSR1
Q7L523	Ras-related GTP-binding protein A	RRAGA
O94906	Pre-mRNA-processing factor 6	PRPF6
Q05086	Ubiquitin-protein ligase E3A	UBE3A
P33993	DNA replication licensing factor MCM7	MCM7
Q9GZT8	NIF3-like protein 1	NIF3L1
O75223	Gamma-glutamylcyclotransferase	GGCT
Q9NX40	OCIA domain-containing protein 1	OCIAD1
Q99426	Tubulin-folding cofactor B	TBCB
P24666	Low molecular weight phosphotyrosine protein phosphatase	ACP1
Q13554	Calcium/calmodulin-dependent protein kinase type II subunit beta	CAMK2B
O95671	N-acetylserotonin O-methyltransferase-like protein	ASMTL
O14787	Transportin-2	TNPO2
P14854	Cytochrome c oxidase subunit 6B1	COX6B1
Q9UKA9	Polypyrimidine tract-binding protein 2	PTBP2
Q9Y5M8	Signal recognition particle receptor subunit beta	SRPRB
O43815	Striatin	STRN
P51116	Fragile X mental retardation syndrome-related protein 2	FXR2
Q92890	Ubiquitin fusion degradation protein 1 homolog	UFD1L
P62993	Growth factor receptor-bound protein 2	GRB2
Q6P5Q4	Leiomodin-2	LMOD2
Q86V81	THO complex subunit 4	ALYREF
Q9UBS4	DnaJ homolog subfamily B member 11	DNAJB11
Q9H074	Polyadenylate-binding protein-interacting protein 1	PAIP1
Q8IXB1	DnaJ homolog subfamily C member 10	DNAJC10
Q16576	Histone-binding protein RBBP7	RBBP7
P13716	Delta-aminolevulinic acid dehydratase	ALAD
Q8IWA5	Choline transporter-like protein 2	SLC44A2
Q9NRN7	L-aminoadipate-semialdehyde dehydrogenase-phosphopantetheinyl transferase	AASDHPPT
P10606	Cytochrome c oxidase subunit 5B, mitochondrial	COX5B
Q9UHD1	Cysteine and histidine-rich domain-containing protein 1	CHORDC1
Q8IZ83	Aldehyde dehydrogenase family 16 member A1	ALDH16A1
Q9GZS3	WD repeat-containing protein 61	WDR61
P19404	NADH dehydrogenase [ubiquinone] flavoprotein 2, mitochondrial	NDUFV2
P06865	Beta-hexosaminidase subunit alpha	HEXA
Q8N8S7	Protein enabled homolog	ENAH
O43395	U4/U6 small nuclear ribonucleoprotein Prp3	PRPF3
Q9UBT2	SUMO-activating enzyme subunit 2	UBA2
P42785	Lysosomal Pro-X carboxypeptidase	PRCP
O75688	Protein phosphatase 1B	PPM1B
Q96A72	Protein mago nashi homolog 2	MAGOHB
P82933	28S ribosomal protein S9, mitochondrial	MRPS9
Q9H0R4	Haloacid dehalogenase-like hydrolase domain-containing protein 2	HDHD2
Q92769	Histone deacetylase 2	HDAC2
O43847	Nardilysin	NRD1
Q14247	Src substrate cortactin	CTTN
Q9NRV9	Heme-binding protein 1	HEBP1
P42025	Beta-centractin	ACTR1B
O96019	Actin-like protein 6A	ACTL6A
Q00577	Transcriptional activator protein Pur-alpha	PURA
Q9H857	5-nucleotidase domain-containing protein 2	NT5DC2
P30876	DNA-directed RNA polymerase II subunit RPB2	POLR2B
Q9ULC4	Malignant T-cell-amplified sequence 1	MCTS1
Q63ZY3	KN motif and ankyrin repeat domain-containing protein 2	KANK2
Q8NC56	LEM domain-containing protein 2	LEMD2
P63220	40S ribosomal protein S21	RPS21
Q9NUJ1	Mycophenolic acid acyl-glucuronide esterase, mitochondrial	ABHD10
Q9BW92	Threonine--tRNA ligase, mitochondrial	TARS2
P46063	ATP-dependent DNA helicase Q1	RECQL
Q9NNW7	Thioredoxin reductase 2, mitochondrial	TXNRD2
Q13526	Peptidyl-prolyl cis-trans isomerase NIMA-interacting 1	PIN1
O75694	Nuclear pore complex protein Nup155	NUP155
Q01844	RNA-binding protein EWS	EWSR1
Q8NC51	Plasminogen activator inhibitor 1 RNA-binding protein	SERBP1
Q9UNF0	Protein kinase C and casein kinase substrate in neurons protein 2	PACSIN2
Q15369	Transcription elongation factor B polypeptide 1	TCEB1
Q16537	Serine/threonine-protein phosphatase 2A 56 kDa regulatory subunit epsilon isoform	PPP2R5E
Q07812	Apoptosis regulator BAX	BAX
Q9P265	Disco-interacting protein 2 homolog B	DIP2B
Q9Y5U8	Mitochondrial pyruvate carrier 1	MPC1
P41240	Tyrosine-protein kinase CSK	CSK
Q8NDH3	Probable aminopeptidase NPEPL1	NPEPL1
P22570	NADPH:adrenodoxin oxidoreductase, mitochondrial	FDXR
Q96SL4	Glutathione peroxidase 7	GPX7
P82675	28S ribosomal protein S5, mitochondrial	MRPS5
P39060	Collagen alpha-1(XVIII) chain	COL18A1
Q96ES7	SAGA-associated factor 29 homolog	CCDC101
P61803	Dolichyl-diphosphooligosaccharide--protein glycosyltransferase subunit DAD1	DAD1
P11117	Lysosomal acid phosphatase	ACP2
Q9UHB9	Signal recognition particle subunit SRP68	SRP68
P51571	Translocon-associated protein subunit delta	SSR4
Q9H330	Transmembrane protein 245	TMEM245
P47813	Eukaryotic translation initiation factor 1A, X-chromosomal	EIF1AX
Q02818	Nucleobindin-1	NUCB1
Q9HD45	Transmembrane 9 superfamily member 3	TM9SF3
P18031	Tyrosine-protein phosphatase non-receptor type 1	PTPN1
P12111	Collagen alpha-3(VI) chain	COL6A3
Q2TAA2	Isoamyl acetate-hydrolyzing esterase 1 homolog	IAH1
P27338	Amine oxidase [flavin-containing] B	MAOB
P36405	ADP-ribosylation factor-like protein 3	ARL3
Q9Y4J8	Dystrobrevin alpha	DTNA
P51532	Transcription activator BRG1	SMARCA4
Q9NZU5	LIM and cysteine-rich domains protein 1	LMCD1
Q9UBE0	SUMO-activating enzyme subunit 1	SAE1
P49736	DNA replication licensing factor MCM2	MCM2
Q5SNT2	Transmembrane protein 201	TMEM201
P30040	Endoplasmic reticulum resident protein 29	ERP29
O75116	Rho-associated protein kinase 2	ROCK2
P63279	SUMO-conjugating enzyme UBC9	UBE2I
Q96F07	Cytoplasmic FMR1-interacting protein 2	CYFIP2
A0AVT1	Ubiquitin-like modifier-activating enzyme 6	UBA6
P50552	Vasodilator-stimulated phosphoprotein	VASP
Q9P0S9	Transmembrane protein 14C	TMEM14C
O14936	Peripheral plasma membrane protein CASK	CASK
Q9Y5S2	Serine/threonine-protein kinase MRCK beta	CDC42BPB
Q8IVF2	Protein AHNAK2	AHNAK2
P55263	Adenosine kinase	ADK
P62273	40S ribosomal protein S29	RPS29
Q9NP72	Ras-related protein Rab-18	RAB18
Q6P2E9	Enhancer of mRNA-decapping protein 4	EDC4
Q9P015	39S ribosomal protein L15, mitochondrial	MRPL15
Q86TP1	Protein prune homolog	PRUNE
A5YKK6	CCR4-NOT transcription complex subunit 1	CNOT1
O95302	Peptidyl-prolyl cis-trans isomerase FKBP9	FKBP9
Q92599	Septin-8	SEPT8
O00178	GTP-binding protein 1	GTPBP1
Q27J81	Inverted formin-2	INF2
P51812	Ribosomal protein S6 kinase alpha-3	RPS6KA3
Q9H2D6	TRIO and F-actin-binding protein	TRIOBP
Q8NF91	Nesprin-1	SYNE1
O75027	ATP-binding cassette sub-family B member 7, mitochondrial	ABCB7
O43324	Eukaryotic translation elongation factor 1 epsilon-1	EEF1E1
Q9UKV8	Protein argonaute-2	AGO2
Q4KMQ2	Anoctamin-6	ANO6
Q3SXM5	Inactive hydroxysteroid dehydrogenase-like protein 1	HSDL1
Q16643	Drebrin	DBN1
Q96A33	Coiled-coil domain-containing protein 47	CCDC47
Q9NQG5	Regulation of nuclear pre-mRNA domain-containing protein 1B	RPRD1B
Q9NW13	RNA-binding protein 28	RBM28
Q6IQ22	Ras-related protein Rab-12	RAB12
P35080	Profilin-2	PFN2
P14543	Nidogen-1	NID1
P26885	Peptidyl-prolyl cis-trans isomerase FKBP2	FKBP2
Q9HAU0	Pleckstrin homology domain-containing family A member 5	PLEKHA5
Q9H3P7	Golgi resident protein GCP60	ACBD3
P43304	Glycerol-3-phosphate dehydrogenase, mitochondrial	GPD2
O15498	Synaptobrevin homolog YKT6	YKT6
Q8IX01	SURP and G-patch domain-containing protein 2	SUGP2
O76094	Signal recognition particle subunit SRP72	SRP72
P78559	Microtubule-associated protein 1A	MAP1A
Q15819	Ubiquitin-conjugating enzyme E2 variant 2	UBE2V2
P61923	Coatomer subunit zeta-1	COPZ1
Q5GLZ8	Probable E3 ubiquitin-protein ligase HERC4	HERC4
Q6PGP7	Tetratricopeptide repeat protein 37	TTC37
Q9UBF2	Coatomer subunit gamma-2	COPG2
O75153	Clustered mitochondria protein homolog	CLUH
Q99719	Septin-5	SEPT5
P19021	Peptidyl-glycine alpha-amidating monooxygenase	PAM
Q8WVM7	Cohesin subunit SA-1	STAG1
O60237	Protein phosphatase 1 regulatory subunit 12B	PPP1R12B
P53634	Dipeptidyl peptidase 1	CTSC
O75368	SH3 domain-binding glutamic acid-rich-like protein	SH3BGRL
Q92542	Nicastrin	NCSTN
O60493	Sorting nexin-3	SNX3
Q92696	Geranylgeranyl transferase type-2 subunit alpha	RABGGTA
Q96DV4	39S ribosomal protein L38, mitochondrial	MRPL38
P61421	V-type proton ATPase subunit d 1	ATP6V0D1
P62136	Serine/threonine-protein phosphatase PP1-alpha catalytic subunit	PPP1CA
Q9Y3C6	Peptidyl-prolyl cis-trans isomerase-like 1	PPIL1
Q14789	Golgin subfamily B member 1	GOLGB1
Q9Y316	Protein MEMO1	MEMO1
Q7RTP6	Protein-methionine sulfoxide oxidase MICAL3	MICAL3
Q9UJW0	Dynactin subunit 4	DCTN4
Q9NP81	Serine--tRNA ligase, mitochondrial	SARS2
Q9Y5X1	Sorting nexin-9	SNX9
P03886	NADH-ubiquinone oxidoreductase chain 1	MT-ND1
Q9UP95	Solute carrier family 12 member 4	SLC12A4
Q6JQN1	Acyl-CoA dehydrogenase family member 10	ACAD10
P27658	Collagen alpha-1(VIII) chain	COL8A1
Q14353	Guanidinoacetate N-methyltransferase	GAMT
Q709C8	Vacuolar protein sorting-associated protein 13C	VPS13C
O60749	Sorting nexin-2	SNX2
Q9Y4E8	Ubiquitin carboxyl-terminal hydrolase 15	USP15
O14964	Hepatocyte growth factor-regulated tyrosine kinase substrate	HGS
P57088	Transmembrane protein 33	TMEM33
Q9Y6B6	GTP-binding protein SAR1b	SAR1B
P30533	Alpha-2-macroglobulin receptor-associated protein	LRPAP1
Q9NS69	Mitochondrial import receptor subunit TOM22 homolog	TOMM22
P53999	Activated RNA polymerase II transcriptional coactivator p15	SUB1
O00743	Serine/threonine-protein phosphatase 6 catalytic subunit	PPP6C
P49756	RNA-binding protein 25	RBM25
P47914	60S ribosomal protein L29	RPL29
P12694	2-oxoisovalerate dehydrogenase subunit alpha, mitochondrial	BCKDHA
Q9Y295	Developmentally-regulated GTP-binding protein 1	DRG1
Q9C0C9	E2/E3 hybrid ubiquitin-protein ligase UBE2O	UBE2O
Q9P0M9	39S ribosomal protein L27, mitochondrial	MRPL27
Q5BKX8	Muscle-related coiled-coil protein	MURC
Q9UPY8	Microtubule-associated protein RP/EB family member 3	MAPRE3
Q9H0W9	Ester hydrolase C11orf54	C11orf54
Q9BYV2	Tripartite motif-containing protein 54	TRIM54
P36543	V-type proton ATPase subunit E 1	ATP6V1E1
O95319	CUGBP Elav-like family member 2	CELF2
Q9Y3B8	Oligoribonuclease, mitochondrial	REXO2
Q15942	Zyxin	ZYX
Q9Y6E0	Serine/threonine-protein kinase 24	STK24
Q2TAY7	WD40 repeat-containing protein SMU1	SMU1
Q13185	Chromobox protein homolog 3	CBX3
Q14376	UDP-glucose 4-epimerase	GALE
Q9HAB8	Phosphopantothenate--cysteine ligase	PPCS
P55795	Heterogeneous nuclear ribonucleoprotein H2	HNRNPH2
O94760	N(G),N(G)-dimethylarginine dimethylaminohydrolase 1	DDAH1
Q9P032	NADH dehydrogenase [ubiquinone] 1 alpha subcomplex assembly factor 4	NDUFAF4
Q8IZL8	Proline-, glutamic acid- and leucine-rich protein 1	PELP1
P30049	ATP synthase subunit delta, mitochondrial	ATP5D
P61916	Epididymal secretory protein E1	NPC2
Q96C23	Aldose 1-epimerase	GALM
Q9BUL8	Programmed cell death protein 10	PDCD10
O60762	Dolichol-phosphate mannosyltransferase subunit 1	DPM1
Q9NR12	PDZ and LIM domain protein 7	PDLIM7
Q8TD19	Serine/threonine-protein kinase Nek9	NEK9
O43237	Cytoplasmic dynein 1 light intermediate chain 2	DYNC1LI2
Q9P258	Protein RCC2	RCC2
Q9HAV7	GrpE protein homolog 1, mitochondrial	GRPEL1
P21953	2-oxoisovalerate dehydrogenase subunit beta, mitochondrial	BCKDHB
Q9Y241	HIG1 domain family member 1A, mitochondrial	HIGD1A
P08195	4F2 cell-surface antigen heavy chain	SLC3A2
Q92523	Carnitine O-palmitoyltransferase 1, muscle isoform	CPT1B
P03905	NADH-ubiquinone oxidoreductase chain 4	MT-ND4
P27105	Erythrocyte band 7 integral membrane protein	STOM
Q14566	DNA replication licensing factor MCM6	MCM6
Q9H0V9	VIP36-like protein	LMAN2L
P51649	Succinate-semialdehyde dehydrogenase, mitochondrial	ALDH5A1
O00291	Huntingtin-interacting protein 1	HIP1
Q9H488	GDP-fucose protein O-fucosyltransferase 1	POFUT1
Q14847	LIM and SH3 domain protein 1	LASP1
Q8TCD5	5(3)-deoxyribonucleotidase, cytosolic type	NT5C
P02794	Ferritin heavy chain	FTH1
P03928	ATP synthase protein 8	MT-ATP8
Q9NRF8	CTP synthase 2	CTPS2
P33897	ATP-binding cassette sub-family D member 1	ABCD1
O95169	NADH dehydrogenase [ubiquinone] 1 beta subcomplex subunit 8, mitochondrial	NDUFB8
Q8N1B4	Vacuolar protein sorting-associated protein 52 homolog	VPS52
Q15477	Helicase SKI2W	SKIV2L
P35914	Hydroxymethylglutaryl-CoA lyase, mitochondrial	HMGCL
Q9Y2D5	A-kinase anchor protein 2	AKAP2
P50579	Methionine aminopeptidase 2	METAP2
P46379	Large proline-rich protein BAG6	BAG6
Q96RU2	Ubiquitin carboxyl-terminal hydrolase 28	USP28
P43307	Translocon-associated protein subunit alpha	SSR1
Q96C86	m7GpppX diphosphatase	DCPS
P35612	Beta-adducin	ADD2
Q92506	Estradiol 17-beta-dehydrogenase 8	HSD17B8
Q9UBW8	COP9 signalosome complex subunit 7a	COPS7A
O14561	Acyl carrier protein, mitochondrial	NDUFAB1
Q93050	V-type proton ATPase 116 kDa subunit a isoform 1	ATP6V0A1
P0CG30	Glutathione S-transferase theta-2B	GSTT2B
O60832	H/ACA ribonucleoprotein complex subunit 4	DKC1
Q9UKU7	Isobutyryl-CoA dehydrogenase, mitochondrial	ACAD8
Q6DKJ4	Nucleoredoxin	NXN
Q9HCU5	Prolactin regulatory element-binding protein	PREB
Q9BR76	Coronin-1B	CORO1B
Q2M2I8	AP2-associated protein kinase 1	AAK1
O75718	Cartilage-associated protein	CRTAP
O00264	Membrane-associated progesterone receptor component 1	PGRMC1
Q08AM6	Protein VAC14 homolog	VAC14
P84085	ADP-ribosylation factor 5	ARF5
P29373	Cellular retinoic acid-binding protein 2	CRABP2
Q8NHP8	Putative phospholipase B-like 2	PLBD2
O43676	NADH dehydrogenase [ubiquinone] 1 beta subcomplex subunit 3	NDUFB3
Q6IAA8	Ragulator complex protein LAMTOR1	LAMTOR1
Q02338	D-beta-hydroxybutyrate dehydrogenase, mitochondrial	BDH1
O60343	TBC1 domain family member 4	TBC1D4
Q9BU23	Lipase maturation factor 2	LMF2
P49770	Translation initiation factor eIF-2B subunit beta	EIF2B2
P49023	Paxillin	PXN
Q9BRF8	Serine/threonine-protein phosphatase CPPED1	CPPED1
P08754	Guanine nucleotide-binding protein G(k) subunit alpha	GNAI3
Q96S52	GPI transamidase component PIG-S	PIGS
Q7Z2Z2	Elongation factor Tu GTP-binding domain-containing protein 1	EFTUD1
O75298	Reticulon-2	RTN2
P49903	Selenide, water dikinase 1	SEPHS1
O15327	Type II inositol 3,4-bisphosphate 4-phosphatase	INPP4B
O60256	Phosphoribosyl pyrophosphate synthase-associated protein 2	PRPSAP2
P30622	CAP-Gly domain-containing linker protein 1	CLIP1
O95479	GDH/6PGL endoplasmic bifunctional protein	H6PD
Q92504	Zinc transporter SLC39A7	SLC39A7
Q13825	Methylglutaconyl-CoA hydratase, mitochondrial	AUH
Q9NRW7	Vacuolar protein sorting-associated protein 45	VPS45
Q14C86	GTPase-activating protein and VPS9 domain-containing protein 1	GAPVD1
Q6FI81	Anamorsin	CIAPIN1
Q5QJ74	Tubulin-specific chaperone cofactor E-like protein	TBCEL
Q53H82	Beta-lactamase-like protein 2	LACTB2
P09497	Clathrin light chain B	CLTB
Q9H0D6	5-3 exoribonuclease 2	XRN2
O15254	Peroxisomal acyl-coenzyme A oxidase 3	ACOX3
Q04941	Proteolipid protein 2	PLP2
Q96EK5	KIF1-binding protein	KIAA1279
A6NHR9	Structural maintenance of chromosomes flexible hinge domain-containing protein 1	SMCHD1
Q13217	DnaJ homolog subfamily C member 3	DNAJC3
P50851	Lipopolysaccharide-responsive and beige-like anchor protein	LRBA
Q13144	Translation initiation factor eIF-2B subunit epsilon	EIF2B5
P50225	Sulfotransferase 1A1	SULT1A1
P61086	Ubiquitin-conjugating enzyme E2 K	UBE2K
Q5HYK3	2-methoxy-6-polyprenyl-1,4-benzoquinol methylase, mitochondrial	COQ5
O43678	NADH dehydrogenase [ubiquinone] 1 alpha subcomplex subunit 2	NDUFA2
P17931	Galectin-3	LGALS3
O95622	Adenylate cyclase type 5	ADCY5
Q9BQA1	Methylosome protein 50	WDR77
O75569	Interferon-inducible double-stranded RNA-dependent protein kinase activator A	PRKRA
P19105	Myosin regulatory light chain 12A	MYL12A
Q12802	A-kinase anchor protein 13	AKAP13
P46109	Crk-like protein	CRKL
Q9UKV3	Apoptotic chromatin condensation inducer in the nucleus	ACIN1
P49406	39S ribosomal protein L19, mitochondrial	MRPL19
Q8TCS8	Polyribonucleotide nucleotidyltransferase 1, mitochondrial	PNPT1
P82663	28S ribosomal protein S25, mitochondrial	MRPS25
O60784	Target of Myb protein 1	TOM1
P55769	NHP2-like protein 1	NHP2L1
P02489	Alpha-crystallin A chain	CRYAA
Q9Y3P9	Rab GTPase-activating protein 1	RABGAP1
Q9H8Y8	Golgi reassembly-stacking protein 2	GORASP2
O43765	Small glutamine-rich tetratricopeptide repeat-containing protein alpha	SGTA
P07225	Vitamin K-dependent protein S	PROS1
Q969V3	Nicalin	NCLN
P12074	Cytochrome c oxidase subunit 6A1, mitochondrial	COX6A1
Q9BY44	Eukaryotic translation initiation factor 2A	EIF2A
O43598	2-deoxynucleoside 5-phosphate N-hydrolase 1	DNPH1
P54619	5-AMP-activated protein kinase subunit gamma-1	PRKAG1
P16989	Y-box-binding protein 3	YBX3
Q00535	Cyclin-dependent-like kinase 5	CDK5
Q8NBN7	Retinol dehydrogenase 13	RDH13
Q9Y5K5	Ubiquitin carboxyl-terminal hydrolase isozyme L5	UCHL5
P32322	Pyrroline-5-carboxylate reductase 1, mitochondrial	PYCR1
Q96QR8	Transcriptional activator protein Pur-beta	PURB
Q9UJU6	Drebrin-like protein	DBNL
Q15836	Vesicle-associated membrane protein 3	VAMP3
O75935	Dynactin subunit 3	DCTN3
Q8N684	Cleavage and polyadenylation specificity factor subunit 7	CPSF7
O75438	NADH dehydrogenase [ubiquinone] 1 beta subcomplex subunit 1	NDUFB1
Q96GQ5	RUS1 family protein C16orf58	C16orf58
Q15102	Platelet-activating factor acetylhydrolase IB subunit gamma	PAFAH1B3
Q99707	Methionine synthase	MTR
Q14318	Peptidyl-prolyl cis-trans isomerase FKBP8	FKBP8
Q6ZXV5	Transmembrane and TPR repeat-containing protein 3	TMTC3
Q9C0E8	Protein lunapark	LNP
P61020	Ras-related protein Rab-5B	RAB5B
P48728	Aminomethyltransferase, mitochondrial	AMT
P00966	Argininosuccinate synthase	ASS1
O43795	Unconventional myosin-Ib	MYO1B
Q9UN37	Vacuolar protein sorting-associated protein 4A	VPS4A
P51608	Methyl-CpG-binding protein 2	MECP2
P50993	Sodium/potassium-transporting ATPase subunit alpha-2	ATP1A2
P68402	Platelet-activating factor acetylhydrolase IB subunit beta	PAFAH1B2
Q96HS1	Serine/threonine-protein phosphatase PGAM5, mitochondrial	PGAM5
Q96K76	Ubiquitin carboxyl-terminal hydrolase 47	USP47
P58335	Anthrax toxin receptor 2	ANTXR2
Q14498	RNA-binding protein 39	RBM39
Q8NFV4	Alpha/beta hydrolase domain-containing protein 11	ABHD11
Q08209	Serine/threonine-protein phosphatase 2B catalytic subunit alpha isoform	PPP3CA
Q9HD20	Manganese-transporting ATPase 13A1	ATP13A1
Q92665	28S ribosomal protein S31, mitochondrial	MRPS31
Q15813	Tubulin-specific chaperone E	TBCE
Q96HR9	Receptor expression-enhancing protein 6	REEP6
P00167	Cytochrome b5	CYB5A
Q9P035	Very-long-chain (3R)-3-hydroxyacyl-CoA dehydratase 3	HACD3
Q9H479	Fructosamine-3-kinase	FN3K
Q9NQL2	Ras-related GTP-binding protein D	RRAGD
P23258	Tubulin gamma-1 chain	TUBG1
Q8TCT9	Minor histocompatibility antigen H13	HM13
P49458	Signal recognition particle 9 kDa protein	SRP9
P53384	Cytosolic Fe-S cluster assembly factor NUBP1	NUBP1
Q8IWE2	Protein NOXP20	FAM114A1
O95487	Protein transport protein Sec24B	SEC24B
Q9BW72	HIG1 domain family member 2A, mitochondrial	HIGD2A
Q9NPQ8	Synembryn-A	RIC8A
P31949	Protein S100-A11	S100A11
Q15363	Transmembrane emp24 domain-containing protein 2	TMED2
O14776	Transcription elongation regulator 1	TCERG1
Q96EY1	DnaJ homolog subfamily A member 3, mitochondrial	DNAJA3
P13473	Lysosome-associated membrane glycoprotein 2	LAMP2
P67812	Signal peptidase complex catalytic subunit SEC11A	SEC11A
Q13033	Striatin-3	STRN3
Q6UW68	Transmembrane protein 205	TMEM205
Q63HM9	PI-PLC X domain-containing protein 3	PLCXD3
Q9Y4P3	Transducin beta-like protein 2	TBL2
P17405	Sphingomyelin phosphodiesterase	SMPD1
P82909	28S ribosomal protein S36, mitochondrial	MRPS36
P22612	cAMP-dependent protein kinase catalytic subunit gamma	PRKACG
Q9UKP3	Integrin beta-1-binding protein 2	ITGB1BP2
Q9H078	Caseinolytic peptidase B protein homolog	CLPB
Q15428	Splicing factor 3A subunit 2	SF3A2
P56537	Eukaryotic translation initiation factor 6	EIF6
Q9HBH5	Retinol dehydrogenase 14	RDH14
Q96Q11	CCA tRNA nucleotidyltransferase 1, mitochondrial	TRNT1
Q9Y6M7	Sodium bicarbonate cotransporter 3	SLC4A7
Q13126	S-methyl-5-thioadenosine phosphorylase	MTAP
P20290	Transcription factor BTF3	BTF3
P11234	Ras-related protein Ral-B	RALB
Q12769	Nuclear pore complex protein Nup160	NUP160
Q969Q0	60S ribosomal protein L36a-like	RPL36AL
Q16527	Cysteine and glycine-rich protein 2	CSRP2
Q8IY17	Neuropathy target esterase	PNPLA6
Q9Y2W1	Thyroid hormone receptor-associated protein 3	THRAP3
P08134	Rho-related GTP-binding protein RhoC	RHOC
O43865	Putative adenosylhomocysteinase 2	AHCYL1
P21283	V-type proton ATPase subunit C 1	ATP6V1C1
O15258	Protein RER1	RER1
O95816	BAG family molecular chaperone regulator 2	BAG2
O75821	Eukaryotic translation initiation factor 3 subunit G	EIF3G
P55039	Developmentally-regulated GTP-binding protein 2	DRG2
Q969T9	WW domain-binding protein 2	WBP2
P61011	Signal recognition particle 54 kDa protein	SRP54
P09661	U2 small nuclear ribonucleoprotein A	SNRPA1
Q96DI7	U5 small nuclear ribonucleoprotein 40 kDa protein	SNRNP40
Q14019	Coactosin-like protein	COTL1
Q15286	Ras-related protein Rab-35	RAB35
P31749	RAC-alpha serine/threonine-protein kinase	AKT1
Q5TGZ0	MICOS complex subunit MIC10	MINOS1
Q92947	Glutaryl-CoA dehydrogenase, mitochondrial	GCDH
Q9NZ32	Actin-related protein 10	ACTR10
P17480	Nucleolar transcription factor 1	UBTF
Q16630	Cleavage and polyadenylation specificity factor subunit 6	CPSF6
Q9UPT5	Exocyst complex component 7	EXOC7
Q8N3V7	Synaptopodin	SYNPO
O95865	N(G),N(G)-dimethylarginine dimethylaminohydrolase 2	DDAH2
Q969H8	Myeloid-derived growth factor	MYDGF
Q96HD1	Cysteine-rich with EGF-like domain protein 1	CRELD1
P18077	60S ribosomal protein L35a	RPL35A
P26006	Integrin alpha-3	ITGA3
Q9UBG0	C-type mannose receptor 2	MRC2
P82930	28S ribosomal protein S34, mitochondrial	MRPS34
Q92743	Serine protease HTRA1	HTRA1
O15511	Actin-related protein 2/3 complex subunit 5	ARPC5
Q12959	Disks large homolog 1	DLG1
Q9BRA2	Thioredoxin domain-containing protein 17	TXNDC17
Q13084	39S ribosomal protein L28, mitochondrial	MRPL28
Q01581	Hydroxymethylglutaryl-CoA synthase, cytoplasmic	HMGCS1
Q6VY07	Phosphofurin acidic cluster sorting protein 1	PACS1
Q9UBM7	7-dehydrocholesterol reductase	DHCR7
O60610	Protein diaphanous homolog 1	DIAPH1
P53701	Cytochrome c-type heme lyase	HCCS
P02792	Ferritin light chain	FTL
Q9H9A6	Leucine-rich repeat-containing protein 40	LRRC40
Q8WVV9	Heterogeneous nuclear ribonucleoprotein L-like	HNRNPLL
Q00059	Transcription factor A, mitochondrial	TFAM
Q14232	Translation initiation factor eIF-2B subunit alpha	EIF2B1
Q9UI10	Translation initiation factor eIF-2B subunit delta	EIF2B4
P49589	Cysteine--tRNA ligase, cytoplasmic	CARS
Q14166	Tubulin--tyrosine ligase-like protein 12	TTLL12
O76021	Ribosomal L1 domain-containing protein 1	RSL1D1
Q9H832	Ubiquitin-conjugating enzyme E2 Z	UBE2Z
Q5H9R7	Serine/threonine-protein phosphatase 6 regulatory subunit 3	PPP6R3
P45985	Dual specificity mitogen-activated protein kinase kinase 4	MAP2K4
Q9P291	Armadillo repeat-containing X-linked protein 1	ARMCX1
Q71UM5	40S ribosomal protein S27-like	RPS27L
Q9Y5Y2	Cytosolic Fe-S cluster assembly factor NUBP2	NUBP2
O94903	Proline synthase co-transcribed bacterial homolog protein	PROSC
Q99459	Cell division cycle 5-like protein	CDC5L
O75884	Putative hydrolase RBBP9	RBBP9
P17900	Ganglioside GM2 activator	GM2A
Q14139	Ubiquitin conjugation factor E4 A	UBE4A
P18754	Regulator of chromosome condensation	RCC1
Q8IX12	Cell division cycle and apoptosis regulator protein 1	CCAR1
P15954	Cytochrome c oxidase subunit 7C, mitochondrial	COX7C
Q9BZK7	F-box-like/WD repeat-containing protein TBL1XR1	TBL1XR1
Q9Y3A3	MOB-like protein phocein	MOB4
Q9GZZ9	Ubiquitin-like modifier-activating enzyme 5	UBA5
P11387	DNA topoisomerase 1	TOP1
Q15125	3-beta-hydroxysteroid-Delta(8),Delta(7)-isomerase	EBP
Q03013	Glutathione S-transferase Mu 4	GSTM4
P67870	Casein kinase II subunit beta	CSNK2B
Q8IW45	ATP-dependent (S)-NAD(P)H-hydrate dehydratase	CARKD
Q9BYD6	39S ribosomal protein L1, mitochondrial	MRPL1
Q9NYK5	39S ribosomal protein L39, mitochondrial	MRPL39
P40616	ADP-ribosylation factor-like protein 1	ARL1
P49750	YLP motif-containing protein 1	YLPM1
Q8TBQ9	Protein kish-A	TMEM167A
Q86UE4	Protein LYRIC	MTDH
Q14997	Proteasome activator complex subunit 4	PSME4
Q9Y2R0	Cytochrome c oxidase assembly factor 3 homolog, mitochondrial	COA3
O95870	Abhydrolase domain-containing protein 16A	ABHD16A
Q9Y276	Mitochondrial chaperone BCS1	BCS1L
Q8WWY3	U4/U6 small nuclear ribonucleoprotein Prp31	PRPF31
Q9H0E2	Toll-interacting protein	TOLLIP
Q9UBX3	Mitochondrial dicarboxylate carrier	SLC25A10
O96011	Peroxisomal membrane protein 11B	PEX11B
P36969	Phospholipid hydroperoxide glutathione peroxidase, mitochondrial	GPX4
Q8N6M3	Fat storage-inducing transmembrane protein 2	FITM2
Q96A65	Exocyst complex component 4	EXOC4
Q9NX46	Poly(ADP-ribose) glycohydrolase ARH3	ADPRHL2
Q9BQB6	Vitamin K epoxide reductase complex subunit 1	VKORC1
O15126	Secretory carrier-associated membrane protein 1	SCAMP1
Q99805	Transmembrane 9 superfamily member 2	TM9SF2
Q03426	Mevalonate kinase	MVK
P43246	DNA mismatch repair protein Msh2	MSH2
O60437	Periplakin	PPL
Q9Y399	28S ribosomal protein S2, mitochondrial	MRPS2
P52701	DNA mismatch repair protein Msh6	MSH6
Q08043	Alpha-actinin-3	ACTN3
A3KMH1	von Willebrand factor A domain-containing protein 8	VWA8
Q13404	Ubiquitin-conjugating enzyme E2 variant 1	UBE2V1
P42356	Phosphatidylinositol 4-kinase alpha	PI4KA
Q9UMY4	Sorting nexin-12	SNX12
Q9Y2T2	AP-3 complex subunit mu-1	AP3M1
Q9UBV2	Protein sel-1 homolog 1	SEL1L
Q16186	Proteasomal ubiquitin receptor ADRM1	ADRM1
Q15056	Eukaryotic translation initiation factor 4H	EIF4H
Q9H3S7	Tyrosine-protein phosphatase non-receptor type 23	PTPN23
O00148	ATP-dependent RNA helicase DDX39A	DDX39A
P09001	39S ribosomal protein L3, mitochondrial	MRPL3
O15355	Protein phosphatase 1G	PPM1G
P09455	Retinol-binding protein 1	RBP1
Q9UKG1	DCC-interacting protein 13-alpha	APPL1
Q9P0J1	[Pyruvate dehydrogenase [acetyl-transferring]]-phosphatase 1, mitochondrial	PDP1
O00560	Syntenin-1	SDCBP
Q9Y5U9	Immediate early response 3-interacting protein 1	IER3IP1
Q14696	LDLR chaperone MESD	MESDC2
O00462	Beta-mannosidase	MANBA
P06703	Protein S100-A6	S100A6
P12004	Proliferating cell nuclear antigen	PCNA
Q14155	Rho guanine nucleotide exchange factor 7	ARHGEF7
Q9Y676	28S ribosomal protein S18b, mitochondrial	MRPS18B
P05161	Ubiquitin-like protein ISG15	ISG15
Q3ZCQ8	Mitochondrial import inner membrane translocase subunit TIM50	TIMM50
P57772	Selenocysteine-specific elongation factor	EEFSEC
Q9UMS6	Synaptopodin-2	SYNPO2
Q9Y315	Deoxyribose-phosphate aldolase	DERA
Q9BWS9	Chitinase domain-containing protein 1	CHID1
Q9BYD2	39S ribosomal protein L9, mitochondrial	MRPL9
Q7Z434	Mitochondrial antiviral-signaling protein	MAVS
Q08J23	tRNA (cytosine(34)-C(5))-methyltransferase	NSUN2
P33992	DNA replication licensing factor MCM5	MCM5
O95819	Mitogen-activated protein kinase kinase kinase kinase 4	MAP4K4
O60684	Importin subunit alpha-7	KPNA6
Q96GG9	DCN1-like protein 1	DCUN1D1
P42285	Superkiller viralicidic activity 2-like 2	SKIV2L2
Q9BYD1	39S ribosomal protein L13, mitochondrial	MRPL13
P61289	Proteasome activator complex subunit 3	PSME3
Q9NVT9	Armadillo repeat-containing protein 1	ARMC1
P22059	Oxysterol-binding protein 1	OSBP
P23921	Ribonucleoside-diphosphate reductase large subunit	RRM1
Q9BYD3	39S ribosomal protein L4, mitochondrial	MRPL4
P49354	Protein farnesyltransferase/geranylgeranyltransferase type-1 subunit alpha	FNTA
Q86YM7	Homer protein homolog 1	HOMER1
P10620	Microsomal glutathione S-transferase 1	MGST1
O75844	CAAX prenyl protease 1 homolog	ZMPSTE24
Q8WUM0	Nuclear pore complex protein Nup133	NUP133
Q15120	[Pyruvate dehydrogenase (acetyl-transferring)] kinase isozyme 3, mitochondrial	PDK3
Q99439	Calponin-2	CNN2
O14521	Succinate dehydrogenase [ubiquinone] cytochrome b small subunit, mitochondrial	SDHD
O75340	Programmed cell death protein 6	PDCD6
Q9NX20	39S ribosomal protein L16, mitochondrial	MRPL16
Q969X5	Endoplasmic reticulum-Golgi intermediate compartment protein 1	ERGIC1
Q96HY7	Probable 2-oxoglutarate dehydrogenase E1 component DHKTD1, mitochondrial	DHTKD1
O95163	Elongator complex protein 1	IKBKAP
O15228	Dihydroxyacetone phosphate acyltransferase	GNPAT
Q12979	Active breakpoint cluster region-related protein	ABR
Q9NPL8	Complex I assembly factor TIMMDC1, mitochondrial	TIMMDC1
Q8NE86	Calcium uniporter protein, mitochondrial	MCU
Q01130	Serine/arginine-rich splicing factor 2	SRSF2
Q9H3K6	BolA-like protein 2	BOLA2
P04181	Ornithine aminotransferase, mitochondrial	OAT
P14621	Acylphosphatase-2	ACYP2
Q9H299	SH3 domain-binding glutamic acid-rich-like protein 3	SH3BGRL3
O43181	NADH dehydrogenase [ubiquinone] iron-sulfur protein 4, mitochondrial	NDUFS4
Q9BZQ8	Protein Niban	FAM129A
Q9UBI6	Guanine nucleotide-binding protein G(I)/G(S)/G(O) subunit gamma-12	GNG12
O76024	Wolframin	WFS1
Q9HD33	39S ribosomal protein L47, mitochondrial	MRPL47
Q9NX47	E3 ubiquitin-protein ligase MARCH5	MARCH5
Q14444	Caprin-1	CAPRIN1
P15927	Replication protein A 32 kDa subunit	RPA2
P57105	Synaptojanin-2-binding protein	SYNJ2BP
Q9Y3D3	28S ribosomal protein S16, mitochondrial	MRPS16
Q5JVF3	PCI domain-containing protein 2	PCID2
Q9NVS2	28S ribosomal protein S18a, mitochondrial	MRPS18A
Q9NRX4	14 kDa phosphohistidine phosphatase	PHPT1
O15031	Plexin-B2	PLXNB2
Q96IJ6	Mannose-1-phosphate guanyltransferase alpha	GMPPA
O14618	Copper chaperone for superoxide dismutase	CCS
Q8WWV3	Reticulon-4-interacting protein 1, mitochondrial	RTN4IP1
P22694	cAMP-dependent protein kinase catalytic subunit beta	PRKACB
Q13596	Sorting nexin-1	SNX1
Q9NP58	ATP-binding cassette sub-family B member 6, mitochondrial	ABCB6
Q12988	Heat shock protein beta-3	HSPB3
Q13232	Nucleoside diphosphate kinase 3	NME3
Q6ZT12	E3 ubiquitin-protein ligase UBR3	UBR3
O15400	Syntaxin-7	STX7
P15735	Phosphorylase b kinase gamma catalytic chain, liver/testis isoform	PHKG2
P23919	Thymidylate kinase	DTYMK
O00154	Cytosolic acyl coenzyme A thioester hydrolase	ACOT7
Q9BUQ8	Probable ATP-dependent RNA helicase DDX23	DDX23
O75531	Barrier-to-autointegration factor	BANF1
Q9BZF9	Uveal autoantigen with coiled-coil domains and ankyrin repeats	UACA
P62304	Small nuclear ribonucleoprotein E	SNRPE
Q96KP1	Exocyst complex component 2	EXOC2
P51589	Cytochrome P450 2J2	CYP2J2
Q92545	Transmembrane protein 131	TMEM131
P42330	Aldo-keto reductase family 1 member C3	AKR1C3
O75475	PC4 and SFRS1-interacting protein	PSIP1
Q9NYF8	Bcl-2-associated transcription factor 1	BCLAF1
P18084	Integrin beta-5	ITGB5
Q9Y4X5	E3 ubiquitin-protein ligase ARIH1	ARIH1
[truncated: 3,179 more rows]

## Sheet: B_proteome_run1
protein.IDs	majority.protein.IDs	protein.name	gene.name	con1_1	con1_2	con2_1	con2_2	con3_1	con3_2	fab1_1	fab1_2	fab1_3	fab2_1	fab2_2	fab2_3	Razor + unique peptides	Unique peptides	Sequence coverage [%]	Unique + razor sequence coverage [%]	Unique sequence coverage [%]	Mol. weight [kDa]	Score	MS/MS Count	Only identified by site	Reverse	Potential contaminant
P0DN26;A0A075B759;Q9Y536;F5H284;A0A0B4J2A2;P0DN37	P0DN26;A0A075B759;Q9Y536;F5H284;A0A0B4J2A2	Peptidyl-prolyl cis-trans isomerase;Peptidyl-prolyl cis-trans isomerase A-like 4A/B/C;Peptidyl-prolyl cis-trans isomerase A-like 4D	PPIAL4E;PPIAL4A;PPIAL4D;PPIAL4C	22.9034	21.8076	21.9802	22.2628	22.7565	22.665	21.5393	21.4053	22.852	21.2302	22.0733	22.5007	1	1	29.3	16.5	16.5	18.197	-2	11	+
A0AVT1	A0AVT1	Ubiquitin-like modifier-activating enzyme 6	UBA6	25.131	25.2717	25.2734	25.5567	25.311	25.3273	25.5337	25.4419	25.5102	25.0915	25.4203	25.2681	30	30	38.9	38.9	38.9	117.97	71.771	317
A0FGR8	A0FGR8	Extended synaptotagmin-2	ESYT2	23.7216	23.5676	23.7377	23.4301	23.3414	23.2142	23.7375	22.9098	23.2846	23.6688	23.9646	23.4046	12	12	18.3	18.3	18.3	102.36	34.07	105
A0PJW6	A0PJW6	Transmembrane protein 223	TMEM223	22.8522	22.6545	23.2178	22.9779	22.8363	22.3888	22.5045	22.0895	21.8103	23.0427	22.8236	21.9846	3	3	13.4	13.4	13.4	22.049	1.992	37
A1A4S6	A1A4S6	Rho GTPase-activating protein 10	ARHGAP10	21.941	22.4408	22.4976	22.6125	22.1133	22.893	22.0006	22.6536	22.7952	22.3648	22.4999	23.1335	9	9	15	15	15	89.374	8.9979	45
A1L0T0	A1L0T0	Acetolactate synthase-like protein	ILVBL	26.2809	26.2929	25.9413	25.9331	26.2011	26.2335	26.0208	25.5115	25.7114	26.1498	26.057	26.1569	13	13	36.4	36.4	36.4	67.867	126.94	262
A2A2Y4	A2A2Y4	FERM domain-containing protein 3	FRMD3	21.4265	21.4088	21.5543	21.5017	21.6409	21.6585	21.0007	21.3148	21.408	20.6597	20.5516	21.4119	2	2	4.9	4.9	4.9	68.771	5.9255	44
A2RRP1	A2RRP1	Neuroblastoma-amplified sequence	NBAS	23.8861	24.1467	23.4715	23.9598	23.5078	24.1793	24.1727	23.8296	24.1336	23.8683	24.1135	23.8916	22	22	13.5	13.5	13.5	268.57	32.132	141
A2RTX5	A2RTX5	Probable threonine--tRNA ligase 2, cytoplasmic	TARSL2	22.1504	22.4816	22.5755	23.0062	22.5207	22.7518	22.2961	22.4824	22.4055	22.7545	23.0899	22.6952	9	9	20.4	16.5	16.5	92.644	14.561	41
A2RUR9	A2RUR9	Coiled-coil domain-containing protein 144A	CCDC144A	21.0175	21.2526	20.7313	21.2056	20.3555	20.6366	17	17	20.8229	17	20.2018	17	1	1	1.6	1.6	1.6	165.12	-2	1	+
A3KMH1	A3KMH1	von Willebrand factor A domain-containing protein 8	VWA8	25.2809	24.7608	25.545	25.1478	25.1857	24.8895	25.2667	24.9304	24.3799	25.5061	25.2902	25.404	31	31	22.2	22.2	22.2	214.82	92.769	191
A4UGR9	A4UGR9	Xin actin-binding repeat-containing protein 2	XIRP2	26.3672	26.6573	26.6882	26.976	20.0985	22.9391	19.9904	27.089	25.6633	27.3943	27.6151	28.2007	88	88	34.4	34.2	34.2	382.3	202.67	662
A5D6W6	A5D6W6	Fat storage-inducing transmembrane protein 1	FITM1	22.296	22.0903	22.3408	22.5388	22.4632	22.4658	21.5663	22.0432	21.5895	22.1232	21.485	21.851	2	2	8.9	8.9	8.9	32.207	4.49	10
A5PLL7	A5PLL7	Transmembrane protein 189	TMEM189	17	20.188	17	20.3079	20.7576	20.6888	17	17	20.8055	17	17	17	1	1	5.2	5.2	5.2	31.135	2.7828	1
A5YKK6	A5YKK6	CCR4-NOT transcription complex subunit 1	CNOT1	25.1497	25.3385	25.3323	25.095	25.2703	25.0696	25.2827	25.4842	25.3707	25.2895	25.1837	25.19	35	35	20	20	20	266.94	68.605	289
Q9GZQ8;A6NCE7	Q9GZQ8;A6NCE7	Microtubule-associated proteins 1A/1B light chain 3B;Microtubule-associated proteins 1A/1B light chain 3 beta 2	MAP1LC3B;MAP1LC3B2	22.6784	23.1335	17	23.0126	18.3255	17	21.7799	19.9875	17	17	18.1473	17	1	1	16.8	11.2	11.2	14.688	2.0989	4
A6NCN2	A6NCN2	Putative keratin-87 protein	KRT87P	17	17	24.0174	22.6533	17	21.4091	17	17	17	20.5551	17	17	2	2	30.6	7.8	7.8	29.117	5.743	8
A6NDG6	A6NDG6	Phosphoglycolate phosphatase	PGP	24.7237	25.1036	25.255	25.4076	25.0162	25.5658	25.1298	25.1515	25.2359	25.0599	25.0103	25.3211	13	13	53.9	53.9	53.9	34.006	65.992	176
A6NDU8	A6NDU8	UPF0600 protein C5orf51	C5orf51	22.6484	22.4761	22.7555	21.9646	22.5168	22.4248	22.4735	22.0781	22.6051	23.2286	22.5404	22.3794	5	5	28.2	28.2	28.2	33.62	11.362	44
A6NEK1	A6NEK1	Arrestin domain-containing protein 5	ARRDC5	17	17	17	17	17	17	17	17	17	17	17	17	1	1	5.8	5.8	5.8	38.382	-2	0	+
A6NF36	A6NF36	Coiled-coil domain-containing protein 182	CCDC182	20.6468	20.9138	17	20.9	20.8263	20.8233	20.7426	20.7159	20.6523	17	17	20.3833	1	1	13.7	13.7	13.7	17.536	-2	1	+
A6NHL2	A6NHL2	Tubulin alpha chain-like 3	TUBAL3	20.9109	20.7788	21.1092	20.6567	21.0313	21.47	21.469	20.8887	20.7538	17	20.899	21.417	2	2	14.1	6.1	6.1	49.908	4.2092	20
A6NHR9	A6NHR9	Structural maintenance of chromosomes flexible hinge domain-containing protein 1	SMCHD1	25.0029	24.5997	24.8205	25.1762	25.4442	25.2306	25.2344	25.3313	25.226	24.5975	24.9022	24.3697	26	26	16.9	16.9	16.9	226.37	94.363	227
A6NHZ5	A6NHZ5	Leucine-rich repeat-containing protein 14B	LRRC14B	20.4772	20.2213	20.4056	20.7965	20.6364	20.1471	17	17	17	20.54	22.0053	21.7367	3	3	8	8	8	56.757	2.3549	3
A6NJ78	A6NJ78	Probable methyltransferase-like protein 15	METTL15	20.9109	20.271	20.6407	20.487	20.8417	20.3438	20.8252	21.0665	20.6856	17	20.4542	20.4199	4	4	14.3	14.3	14.3	46.121	3.6457	23
A6NKT7;Q7Z3J3	A6NKT7;Q7Z3J3	RanBP2-like and GRIP domain-containing protein 3;RanBP2-like and GRIP domain-containing protein 4	RGPD3;RGPD4	21.8503	21.6342	22.8564	17	20.7361	20.1326	22.7997	21.7772	22.0956	22.2666	23.0518	22.8282	1	1	13.5	0.7	0.7	197.48	5.1084	27
A6ZKI3;Q9BWD3;Q17RB0	A6ZKI3;Q9BWD3;Q17RB0	Protein FAM127A;Protein FAM127B;Protein FAM127C	FAM127A;FAM127B;FAM127C	22.6145	22.6139	22.2828	22.5393	22.5932	23.2231	22.9458	22.3043	22.7309	22.1963	22.8303	22.2805	4	4	37.2	37.2	37.2	13.171	17.191	26
A7E2Y1	A7E2Y1	Myosin-7B	MYH7B	17	20.3743	17	17	17	20.5497	22.2295	17	17	24.5903	17	17	2	2	4.8	1.3	1.3	221.39	-2	1	+
C4AMC7;Q6VEQ5;A8K0Z3;Q9NQA3;A8MWX3	C4AMC7;Q6VEQ5;A8K0Z3	Putative WAS protein family homolog 3;WAS protein family homolog 2;WAS protein family homolog 1	WASH3P;WASH2P;WASH1	19.3536	19.9587	19.6228	17	19.8046	20.61	19.8645	19.5131	20.1605	19.7519	20.3831	20.403	3	3	11.2	11.2	11.2	49.994	3.1558	11
P62308;A8MWD9	P62308;A8MWD9	Small nuclear ribonucleoprotein G;Putative small nuclear ribonucleoprotein G-like protein 15	SNRPG;SNRPGP15	23.6922	23.9134	23.6899	23.8107	23.7523	23.9825	24.4509	24.0172	24.352	23.6709	24.4014	23.884	3	3	26.3	26.3	26.3	8.496	6.7655	18
A8MXV4	A8MXV4	Nucleoside diphosphate-linked moiety X motif 19, mitochondrial	NUDT19	22.2298	22.1809	23.1714	22.935	22.3541	22.368	22.6414	23.0305	23.1115	22.7975	23.1593	23.0961	5	5	24.8	24.8	24.8	42.233	16.51	51
A8MYZ6;Q12778;P98177	A8MYZ6;Q12778;P98177	Forkhead box protein O6;Forkhead box protein O1;Forkhead box protein O4	FOXO6;FOXO1;FOXO4	20.0514	20.168	20.1743	20.2791	20.4653	20.237	19.4098	21.2853	17	19.971	19.8874	20.3309	2	2	5.3	5.3	5.3	50.594	2.1035	9
B0YJ81	B0YJ81	Very-long-chain (3R)-3-hydroxyacyl-CoA dehydratase 1	HACD1	21.5638	21.6773	21.9366	21.5418	21.833	21.4714	21.0574	21.6221	21.5541	21.3305	21.4193	21.6572	3	3	4.5	4.5	4.5	32.387	2.84	15
B2RUZ4	B2RUZ4	Small integral membrane protein 1	SMIM1	21.1612	21.488	22.0487	22.0797	22.0753	22.7723	22.5822	22.1209	21.8197	22.0899	22.5023	21.8461	2	2	35.9	35.9	35.9	8.749	4.8556	30
P0CG08;B7ZAQ6	P0CG08;B7ZAQ6	Golgi pH regulator B;Golgi pH regulator A	GPR89B;GPR89A	22.6326	22.4725	22.0412	22.0394	22.7093	22.7837	22.0365	22.2903	22.4142	22.2508	22.2712	22.3393	4	4	14.1	14.1	14.1	52.916	22.019	59
CON__A2A5Y0	CON__A2A5Y0			30.8162	30.2034	30.2389	31.1957	30.3874	29.8133	30.3246	30.6298	30.4079	17	30.6885	30.7379	3	1	25	9.1	2.4	47.117	16.1	5			+
CON__A2I7N3;CON__REFSEQ:XP_001252647	CON__A2I7N3;CON__REFSEQ:XP_001252647			20.5409	17	17	17	17	17	19.4003	18.9014	17	17	18.9044	17	3	3	4.6	4.6	4.6	46.941	1.9956	3			+
CON__Q3MHN5;CON__ENSEMBL:ENSBTAP00000018229;P02774	CON__Q3MHN5;CON__ENSEMBL:ENSBTAP00000018229			23.7028	21.7523	20.1556	20.0651	20.1968	21.2999	21.9984	20.4309	20.1135	22.5445	22.809	17	6	6	22.8	22.8	22.8	53.341	16.916	32			+
CON__ENSEMBL:ENSBTAP00000024146	CON__ENSEMBL:ENSBTAP00000024146			26.1435	23.7364	21.2373	21.1111	21.7329	20.2026	23.8683	21.5269	21.3067	24.2616	25.3638	20.9095	19	19	21.9	19.6	19.6	164.34	28.752	61			+
CON__ENSEMBL:ENSBTAP00000025008;Q9H4B7	CON__ENSEMBL:ENSBTAP00000025008;Q9H4B7	Tubulin beta-1 chain	TUBB1	23.2591	21.5257	21.1301	20.7445	21.3605	20.8216	21.5379	17	20.8974	21.5826	17	20.6546	1	1	9.3	2.2	2.2	59.299	-2	1	+		+
CON__H-INV:HIT000292931	CON__H-INV:HIT000292931			19.4527	19.8241	19.3277	19.1239	17	19.4175	23.5293	23.0139	23.4878	20.2411	19.8153	19.6942	1	1	41.8	2.5	2.5	49.448	2.2325	10			+
CON__O95678;O95678	CON__O95678;O95678	Keratin, type II cytoskeletal 75	KRT75	19.8053	17	25.0899	23.1254	17	22.8369	17	18.8216	17	18.9307	17	17	2	2	16	2.2	2.2	59.504	6.3278	8			+
CON__P00761	CON__P00761			31.6982	32.6229	31.4865	31.3464	31.8515	31.041	31.8927	31.8167	31.2701	33.1639	32.1831	31.8919	10	10	58.9	58.9	58.9	24.409	323.31	681			+
CON__P00978	CON__P00978			21.1782	17	17	17	17	17	17	17	17	17	17	17	1	1	4.3	4.3	4.3	39.234	2.8303	2			+
CON__Q2KJ62;CON__P01044-1;CON__P01045-1	CON__Q2KJ62;CON__P01044-1;CON__P01045-1			22.3304	17	17	17	21.0813	17	20.9678	17	17	20.75	20.8457	17	2	2	6	6	6	68.964	3.8026	3			+
CON__P01966;P02008	CON__P01966			27.0116	22.3504	20.4478	21.399	22.042	20.1628	23.2708	23.435	19.8141	23.4108	24.0115	20.6402	7	3	57.7	57.7	33.8	15.184	13.75	38			+
CON__P02533;P02533;CON__Q6IFX2;CON__Q9Z2K1;CON__Q3ZAW8;CON__Q61782	CON__P02533;P02533	Keratin, type I cytoskeletal 14	KRT14	21.4443	22.5984	25.1737	22.2631	23.7624	24.4313	22.6461	24.6177	23.1206	26.033	24.6273	25.5157	14	5	44.5	34.7	16.1	51.621	130.94	154			+
CON__P48668;CON__P02538;P48668;P02538;CON__P04259	CON__P48668;CON__P02538;P48668;P02538;CON__P04259	Keratin, type II cytoskeletal 6C;Keratin, type II cytoskeletal 6A	KRT6C;KRT6A	17	20.4726	22.3396	20.6597	22.7251	23.0356	20.867	22.7279	20.9234	24.7925	21.6288	22.2791	9	1	35.1	19	3	60.024	16.093	37			+
CON__P02662	CON__P02662			22.1957	21.6772	21.2091	20.4242	21.3065	17	21.4959	22.0288	20.7705	22.0176	23.8491	21.3687	1	1	6	6	6	22.975	2.1978	4			+
CON__P02769	CON__P02769			35.1783	34.1912	33.2467	32.8756	33.1868	33.0176	34.7058	33.205	32.5509	34.8174	35.1788	32.3875	75	69	84.2	84.2	79.4	69.293	323.31	4571			+
9147;1029148;1029149;1029150;1029151;1029152;1029153;1029154;1029155;1029156;1029157;1029158;1029159;1029160;1029161;1029162;1029163;1029164;1029165;1029166;1029167;1029168;1029169;1029170;1029171;1029172;1029173;1029174;1029175;1029176;1029177;1029178;1029179;1029180;1029181;1029182;1029183;1029184;1029185;1029186;1032309;1032310;1032311;1032312;1032313;1032314;1032315;1032316;1032317;1032318;10…				17	17	17	17	17	17	17	17	17	17	17	17
3350;1603089;1603090;1603091;1603092;1603093;1603094;1603095;1603096;1603097;1603098;1603099;1603100;1603101;1603102;1603103;1603104;1603105;1603106;1603107;1603108;1603109;1603110;1603111;1603112;1603113;1603114;1603115;1603116;1603117;1603118;1603119;1603120;1603121;1603122;1603123;1603124;1603125;1603126;1603127;1603128;1603129;1603130;1603131;1603132;1603133;1603134;1603135;1603136;1603137;16…	20334;20335;20336;20337;20338;20339;20340;20341;20342;20343;20344;20345;20346;20347;20348;20349;20350;20351;20352;20353;20354;20355;20356;20357;20358;20359;20360;20361;20362;20363;20364;20365;20366;20367;20368;20369;20370;20371;20372;20373;20374;20375;20376;20377;20378;20379;20380;25094;25095;25096;25097;25098;25099;25100;25101;25102;25103;25104;25105;25106;25107;25108;25109;25110;25111;25112;251…			17	17	17	17	17	17	17	17	17	17	17	17
516;959517;959518;959519;959520;959521;959522;959523;959524;959525;959526;959527;959528;959529;959530;959531;959532;959533;959534;959535;959536;959537;959538;959539;959540;959541;959542;959543;959544;959545;959546;959547;959548;959549;959550;959551;959552;959553;959554;959555;959556;959557;959558;959559;959560;959561;959562;959563;996724;996725;996726;996727;996728;996729;996730;996731;996732;996…	20368;25110;55929;87072;87073;105774;105968;106003;106004;106011;122086;122107;123700;123717;128091;128128;128339;145379;165881;174340;181751;181799;181821;238598;238683;246374;246397;246486;265969;293189;331234;374801;377426;378266;492901;498247;505697;515498;534292;538510;557614;559009;559725;559764;625499;629053;630284;658465;675936;675939;714941;715869;727998;728038;750724;750738;758096;77315…			17	17	17	17	17	17	17	17	17	17	17	17
CON__P05784	CON__P05784			20.8999	18.6306	17	17.2959	17	19.3735	17.6444	17	18.3035	17.6528	17	17	1	1	22.7	4.7	4.7	47.538	-2	3	+		+
CON__P05787;P05787;CON__H-INV:HIT000016045;CON__Q9NSB2;CON__Q6ISB0;Q9NSB2;CON__REFSEQ:XP_092267;CON__Q6KB66-1;Q6KB66	CON__P05787;P05787	Keratin, type II cytoskeletal 8	KRT8	29.6785	30.0709	29.2563	30.062	30.2467	30.714	30.2281	29.3525	29.5369	28.5158	29.0593	29.1791	46	17	65.2	63.8	30.2	53.704	323.31	1007			+
CON__P06868	CON__P06868			21.7441	17	19.2885	19.9658	17	17	17	17	17	21.182	21.6466	17	3	3	7.6	7.6	7.6	91.215	3.9843	5			+
CON__P08727;P08727;CON__P19001;CON__Q8N1A0;Q8N1A0	CON__P08727;P08727	Keratin, type I cytoskeletal 19	KRT19	26.5997	25.8012	26.8298	26.5534	27.3955	27.2435	28.4542	26.1355	26.1677	25.2559	25.3524	25.4465	23	17	66.2	60	48.2	44.091	207.56	345			+
CON__P08779;P08779	CON__P08779;P08779	Keratin, type I cytoskeletal 16	KRT16	22.0228	22.4711	21.9891	22.2668	21.2877	21.7249	17	19.914	21.8945	23.7396	20.7407	21.9503	5	5	34.5	15	15	51.267	11.261	23			+
CON__P12763;P02765	CON__P12763			27.7087	24.9823	23.8958	24.1408	24.6382	24.447	26.1904	24.9514	24.2506	26.8511	27.0638	23.5837	9	9	30.4	30.4	30.4	38.418	52.407	106			+
CON__P13645;P13645;CON__P02535-1;CON__Q7Z3Y7;Q7Z3Y7;CON__Q148H6;CON__Q7Z3Z0;CON__Q7Z3Y8;CON__Q99456;Q7Z3Z0;Q7Z3Y8;Q99456;CON__Q7Z3Y9;Q7Z3Y9	CON__P13645;P13645	Keratin, type I cytoskeletal 10	KRT10	27.8282	26.7281	29.5663	27.163	28.5042	27.6933	28.6147	29.1958	27.136	29.6816	28.3385	29.7878	29	26	58.9	57.7	52.8	59.51	323.31	800			+
CON__P13647;P13647	CON__P13647;P13647	Keratin, type II cytoskeletal 5	KRT5	23.5254	23.5355	25.9054	23.1878	24.5844	24.5157	24.5101	25.8066	23.7933	26.1897	25.5723	26.1216	18	6	37.1	29.2	9.7	62.378	42.935	174			+
CON__P13717	CON__P13717			32.0001	32.2269	31.0756	31.1284	31.9234	31.0311	31.7492	32.3919	30.9229	33.45	31.8073	31.4371	21	21	77.1	77.1	77.1	28.944	323.31	866			+
CON__P15497;P02647	CON__P15497			27.5811	20.4279	19.8311	18.3116	17.5883	17	22.7092	18.0155	17	19.5817	22.8154	17.2416	19	19	63	63	63	30.276	103.74	65			+
CON__P34955	CON__P34955			26.8506	25.6229	24.8794	24.4707	24.5974	24.7386	25.9907	24.7947	24.2741	26.2039	26.7851	24.3628	14	14	35.3	35.3	35.3	46.103	86.401	147			+
CON__P35527;P35527	CON__P35527;P35527	Keratin, type I cytoskeletal 9	KRT9	26.2358	28.7697	29.6511	26.6588	28.4585	28.4043	28.3562	29.6232	27.8081	30.0873	29.0711	29.7864	31	30	48.8	48.8	48.8	62.129	323.31	720			+
CON__P35908;P35908;CON__Q7Z794;Q7Z794	CON__P35908;P35908	Keratin, type II cytoskeletal 2 epidermal	KRT2	26.3824	25.7079	28.2788	26.0132	27.7306	26.2804	27.6398	28.3577	26.2302	28.398	27.7624	29.0463	36	28	59.7	56.4	46.5	65.865	323.31	444			+
CON__P41361	CON__P41361			21.9071	17	17	17	17	17	20.9354	17	17	20.7717	21.666	17	2	2	6	6	6	52.347	3.782	4			+
CON__P78386;P78386	CON__P78386;P78386	Keratin, type II cuticular Hb5	KRT85	20.023	17	22.8848	22.0659	17	20.3999	17	17	17	17	17	17	1	1	17	2.8	2.8	55.802	3.1768	7			+
CON__P81644	CON__P81644			24.7737	19.6097	17.3813	17	17	17	20.0909	17	20.1994	17	21.3129	21.4662	5	5	50	50	50	11.202	21.025	15			+
CON__Q29443;CON__Q0IIK2;P02788	CON__Q29443;CON__Q0IIK2			27.9887	26.7567	25.8025	25.4224	25.4023	25.229	26.6779	25.4074	25.1366	26.9783	27.7013	24.4995	38	37	60.9	60.9	59.7	75.829	218.93	385			+
CON__Q14525;Q14525	CON__Q14525;Q14525	Keratin, type I cuticular Ha3-II	KRT33B	21.1184	19.1844	27.8863	24.5312	23.955	22.8582	24.167	20.3851	22.3718	17	23.8679	19.7681	10	2	21.3	19.6	3	46.213	27.282	26			+
CON__Q9UE12;CON__Q15323;Q15323	CON__Q9UE12;CON__Q15323;Q15323	Keratin, type I cuticular Ha1	KRT31	21.2833	17	24.7521	23.4363	17	22.6165	17	17	17	17	17	17	3	0	23.1	10.1	0	47.237	10.688	27			+
CON__Q2UVX4	CON__Q2UVX4			21.9782	20.1576	17	19.4208	17	20.315	20.766	17	17	20.8557	21.0973	17	5	5	4.5	4.5	4.5	187.37	5.1462	10			+
CON__Q7RTS7;CON__Q32MB2;Q7RTS7;Q86Y46;CON__Q14CN4-1;CON__Q3SY84;Q14CN4;Q3SY84	CON__Q7RTS7;CON__Q32MB2;Q7RTS7;Q86Y46;CON__Q14CN4-1;CON__Q3SY84;Q14CN4;Q3SY84	Keratin, type II cytoskeletal 74;Keratin, type II cytoskeletal 73;Keratin, type II cytoskeletal 72;Keratin, type II cytoskeletal 71	KRT74;KRT73;KRT72;KRT71	17	17	20.7411	17	20.3337	19.7992	17	21.8552	19.0601	22.1286	21.2357	21.7085	1	0	5.7	2.3	0	57.865	2.9415	15			+
CON__Q3KNV1;P08729	CON__Q3KNV1;P08729	Keratin, type II cytoskeletal 7	KRT7	20.7051	24.0723	23.7511	24.1041	27.0013	27.3218	26.0202	23.0308	24.0276	25.0537	19.4028	19.3339	22	2	55.7	48	2.6	51.385	55.925	132			+
CON__Q3SX09;CON__P02070;P68871;P02042;P69892;P69891;P02100	CON__Q3SX09			27.4584	25.3729	25.3108	25.9223	24.3342	24.3874	25.5037	26.1177	25.6506	26.9103	27.3229	25.0152	11	11	55.2	55.2	55.2	22.06	53.987	105			+
CON__Q3SX28	CON__Q3SX28			22.956	22.643	23.2933	22.7868	23.3344	23.4176	23.3742	22.445	23.493	22.7435	22.6067	22.4228	4	4	67.6	13.7	13.7	33.012	6.0086	62			+
CON__Q3SZ57	CON__Q3SZ57			24.7033	20.4924	20.1973	21.3862	20.1477	19.4709	22.6212	20.5316	17	22.6511	23.1958	17	10	10	24.4	24.4	24.4	68.587	19.342	33			+
CON__Q3SZH5	CON__Q3SZH5			21.7664	17	17	17	17	17	20.135	17	17	17	20.2541	17	2	2	9	9	9	45.456	2.8466	3			+
CON__Q3SZR3	CON__Q3SZR3			22.4571	20.9094	19.9795	17	19.9408	17	21.1957	17	17.6883	21.2924	22.4129	19.5958	2	2	11.4	11.4	11.4	23.182	2.679	10			+
CON__Q3ZBD7	CON__Q3ZBD7			22.8944	24.2075	25.0458	21.8249	24.5677	24.4253	24.2669	24.3914	24.3428	23.562	24.023	24.3521	2	2	26	4.8	4.8	62.87	10.74	71			+
CON__Q3ZBS7	CON__Q3ZBS7			23.3581	23.9547	22.4885	22.8877	21.7467	21.1851	22.3872	22.8164	22.2148	23.277	23.0237	21.896	5	4	13.8	13.8	10.7	54.099	16.717	47			+
CON__Q58D62	CON__Q58D62			24.0714	21.4167	21.053	19.8938	21.4044	20.5757	21.5205	21.6941	17	22.3795	22.4476	17	2	2	12.7	12.7	12.7	42.663	9.162	18			+
CON__Q5D862;Q5D862	CON__Q5D862;Q5D862	Filaggrin-2	FLG2	19.3055	19.5205	20.0722	19.5379	20.2431	19.0744	19.8389	20.677	19.2641	20.7228	19.6188	20.6718	4	4	3.8	3.8	3.8	248.07	2.6168	6			+
CON__Q5XKE5;Q5XKE5	CON__Q5XKE5;Q5XKE5	Keratin, type II cytoskeletal 79	KRT79	21.911	17	17	25.0257	24.9509	17	24.1166	24.04	17	22.9547	24.1843	24.0887	2	0	12.9	3.6	0	57.809	2.3379	4			+
CON__Q61726	CON__Q61726			17	17	21.2031	22.1605	17	17	17	17	17	17	17	17	3	0	20.9	5.8	0	52.809	2.4415	6			+
CON__Q6NT21;P78385;CON__O43790;CON__Q14533;O43790;Q14533;CON__P78385	CON__Q6NT21;P78385;CON__O43790;CON__Q14533;O43790;Q14533;CON__P78385	Keratin, type II cuticular Hb3;Keratin, type II cuticular Hb6;Keratin, type II cuticular Hb1	KRT83;KRT86;KRT81	20.8677	18.2214	27.8483	25.6744	17	24.1915	24.1458	19.7168	17	24.5076	17	18.4111	16	3	22.5	21.1	5.7	54.195	163.3	66			+
CON__Q86YZ3;Q86YZ3	CON__Q86YZ3;Q86YZ3	Hornerin	HRNR	21.7354	22.868	24.0714	21.983	22.9988	23.3572	23.0721	24.7433	22.6223	25.1769	22.7513	24.9175	11	11	13.9	13.9	13.9	282.39	39.673	83			+
CON__Q92764;Q92764	CON__Q92764;Q92764	Keratin, type I cuticular Ha5	KRT35	17	24.5516	22.3459	23.2007	17	23.3084	24.8433	17	17	23.6162	17	17	2	2	15.5	4.7	4.7	47.596	2.845	7			+
CON__Q9H552	CON__Q9H552			21.4544	17	19.8473	20.34	21.6091	20.8703	20.567	20.5287	21.6277	19.4015	17	20.7204	2	2	24	9.4	9.4	55.151	2.3938	5			+
CON__Q9NSB4;Q9NSB4	CON__Q9NSB4;Q9NSB4	Keratin, type II cuticular Hb2	KRT82	19.3726	17	25.2052	24.2415	17	23.3806	17	17	17	17	17	17	2	2	7.4	2.3	2.3	56.682	2.8618	10			+
CON__Q9TRI1	CON__Q9TRI1			24.4104	21.0806	20.7516	17	20.7534	20.2075	21.6832	21.214	20.0438	22.3631	22.7253	19.7168	6	5	11	11	9.4	106.19	10.157	18			+
CON__REFSEQ:XP_986630	CON__REFSEQ:XP_986630			17	17	24.7822	21.4909	17	22.805	17	20.1239	17	17	17	17	2	2	18.5	2.5	2.5	53.728	2.5702	10			+
CON__Streptavidin	CON__Streptavidin			17	22.4768	20.8421	19.9453	22.8355	21.1448	21.934	21.8403	20.8397	23.4392	21.6268	22.6666	3	3	30	30	30	16.622	7.0375	16			+
E9PAV3;Q13765;Q9BZK3	E9PAV3	Nascent polypeptide-associated complex subunit alpha, muscle-specific form	NACA	28.6972	28.4362	28.6732	28.6634	28.0963	28.3455	27.8901	29.1488	28.4252	28.9627	29.0308	28.8026	72	72	54.6	54.6	54.6	205.42	323.31	1403
E9PRG8	E9PRG8	Uncharacterized protein C11orf98	C11orf98	20.0022	20.1484	20.6366	20.9686	20.307	20.6684	20.1999	20.4317	20.948	17	20.3161	20.2815	1	1	10.7	10.7	10.7	13.798	5.578	3
O00116	O00116	Alkyldihydroxyacetonephosphate synthase, peroxisomal	AGPS	26.3258	25.9076	26.009	25.9096	26.1762	25.9201	25.6734	26.2027	25.9506	26.5911	26.2611	26.1701	24	24	51.2	51.2	51.2	72.911	124.64	321
O00139;Q8N4N8	O00139	Kinesin-like protein KIF2A	KIF2A	22.8839	22.558	22.9223	22.5312	22.8603	22.5467	23.2363	22.9708	22.9077	22.4101	22.3623	22.7913	11	11	22.8	22.8	22.8	79.954	20.385	93
O00148	O00148	ATP-dependent RNA helicase DDX39A	DDX39A	23.7888	23.6159	23.5796	24.0584	23.8627	23.4977	23.9303	23.7684	24.1395	23.7328	23.9686	24.1759	6	6	52.2	22.2	22.2	49.129	156.47	52
O00151	O00151	PDZ and LIM domain protein 1	PDLIM1	28.401	28.2529	27.8526	28.2658	27.8136	28.0187	27.267	28.2369	28.2899	27.2099	28.4543	28.0424	22	22	86.3	86.3	86.3	36.071	309.31	585
O00154	O00154	Cytosolic acyl coenzyme A thioester hydrolase	ACOT7	23.7416	24.0823	23.7682	24.0764	24.5885	24.9825	24.6343	23.7711	24.3151	23.1792	23.0584	23.4046	8	8	26.8	26.8	26.8	41.796	17.039	79
O00159	O00159	Unconventional myosin-Ic	MYO1C	28.2158	28.568	28.4473	28.3419	27.8583	27.8522	27.9174	28.3408	28.5405	28.7667	28.4169	28.7311	49	49	49.8	49.8	49.8	121.68	323.31	978
O00161	O00161	Synaptosomal-associated protein 23	SNAP23	21.3133	22.043	21.7045	21.8619	21.9885	21.4704	21.6609	21.7907	21.6284	21.5784	21.259	21.4651	4	4	25.1	25.1	25.1	23.354	8.6917	22
O00165	O00165	HCLS1-associated protein X-1	HAX1	21.9297	21.2949	21.9042	21.9295	21.7726	22.2872	21.6739	21.6344	21.8373	21.7217	21.4089	21.7402	6	6	38	38	38	31.62	13.488	30
O00168	O00168	Phospholemman	FXYD1	23.2116	23.7535	23.3174	23.8419	23.494	23.7063	22.9952	23.2531	23.1616	23.7361	23.544	24.4663	1	1	13	13	13	10.441	4.4217	25
O00170	O00170	AH receptor-interacting protein	AIP	23.0228	22.1496	23.0357	23.7136	23.0528	23.7291	23.3798	23.0258	23.17	23.2879	23.1255	23.5953	7	7	32.7	32.7	32.7	37.636	15.67	51
O00178	O00178	GTP-binding protein 1	GTPBP1	24.8572	24.7467	24.9467	25.003	25.0801	25.0511	24.9635	25.0616	24.9759	24.7144	24.8205	24.695	12	12	27.7	27.7	27.7	72.453	58.31	171
O00186	O00186	Syntaxin-binding protein 3	STXBP3	23.9408	24.0721	23.9663	23.931	23.9131	23.8893	23.8694	24.155	24.1004	24.0073	23.9631	24.215	10	10	21.5	21.5	21.5	67.764	38.215	185
O00192	O00192	Armadillo repeat protein deleted in velo-cardio-facial syndrome	ARVCF	26.7464	26.8903	26.5107	26.5819	26.6328	26.7767	25.5308	26.6786	26.6244	26.2014	26.3761	26.5507	28	28	40.7	40.7	40.7	104.64	306.25	532
O00203;Q13367	O00203	AP-3 complex subunit beta-1	AP3B1	25.5688	25.6651	25.5993	25.6385	25.4929	25.5261	25.6438	25.6335	25.6141	25.7244	25.6455	25.4349	25	25	25.6	25.6	25.6	121.32	47.447	333
O00213	O00213	Amyloid beta A4 precursor protein-binding family B member 1	APBB1	22.1939	21.8946	21.9935	21.8386	21.4936	21.7433	21.4074	21.6212	21.5048	21.4394	22.2006	21.4723	6	6	13.5	13.5	13.5	77.243	6.5603	30
O00214	O00214	Galectin-8	LGALS8	21.2536	22.7513	21.9843	21.9569	21.8212	21.9855	22.0443	22.4641	22.2292	21.4128	21.9203	21.8908	5	5	16.7	16.7	16.7	35.808	4.2621	16
O00217	O00217	NADH dehydrogenase [ubiquinone] iron-sulfur protein 8, mitochondrial	NDUFS8	26.5664	26.1898	26.3525	26.3372	26.2534	25.7248	26.3951	25.9092	25.8413	26.6756	26.5182	26.2519	7	7	32.9	32.9	32.9	23.705	52.04	169
O00231	O00231	26S proteasome non-ATPase regulatory subunit 11	PSMD11	27.2468	27.5104	27.3173	27.3138	27.4269	27.4712	27.6317	27.5064	27.6263	27.5128	27.4832	27.5341	27	27	63.5	63.5	63.5	47.463	220.18	536
O00232	O00232	26S proteasome non-ATPase regulatory subunit 12	PSMD12	26.7768	26.9333	26.9442	26.8825	27.0376	27.1453	27.0287	26.9944	26.9422	26.9812	27.0113	26.9703	25	25	56.1	56.1	56.1	52.904	322.7	432
O00233	O00233	26S proteasome non-ATPase regulatory subunit 9	PSMD9	22.7293	22.6015	22.9558	22.9448	22.7763	23.3584	23.2601	22.8578	22.8114	22.3765	23.2588	23.4638	8	8	41.3	41.3	41.3	24.682	28.03	44
O00264	O00264	Membrane-associated progesterone receptor component 1	PGRMC1	22.965	23.0758	22.7308	23.0303	22.9011	23.4761	23.3247	22.9814	22.8557	22.8696	22.9071	22.8343	5	5	38.5	33.8	33.8	21.671	14.592	57
O00267	O00267	Transcription elongation factor SPT5	SUPT5H	24.2153	23.8139	23.8168	23.9818	23.9925	24.1171	24.0853	24.2056	24.36	24.4332	24.1059	23.9974	17	17	22.8	22.8	22.8	121	41.501	156
O00273	O00273	DNA fragmentation factor subunit alpha	DFFA	21.7035	20.3937	20.3744	21.1772	20.583	20.518	20.8676	22.2826	20.935	20.2731	21.0476	20.0784	3	3	13.3	13.3	13.3	36.521	4.4312	22
O00291	O00291	Huntingtin-interacting protein 1	HIP1	25.4835	25.8804	25.2931	25.3511	25.469	25.6521	25.3809	25.8161	25.8479	25.6911	25.7518	25.8436	23	21	29.3	29.3	27	116.22	132.68	325
O00299	O00299	Chloride intracellular channel protein 1	CLIC1	27.4404	27.3012	27.7229	27.4086	27.429	27.5285	27.807	26.9402	27.3664	27.0886	27.1721	27.3975	17	17	69.7	69.7	69.7	26.922	323.31	485
O00303	O00303	Eukaryotic translation initiation factor 3 subunit F	EIF3F	25.191	25.2687	25.0124	25.1156	25.4239	25.0841	25.4496	25.4433	25.1501	25.1787	25.079	25.0557	9	9	32.5	32.5	32.5	37.563	127.6	186
O00330	O00330	Pyruvate dehydrogenase protein X component, mitochondrial	PDHX	27.132	26.7041	26.7988	26.6065	26.9516	26.7486	27.0863	26.5036	26.2092	27.1926	27.0564	26.7129	19	19	48.7	48.7	48.7	54.122	152.62	349
O00339	O00339	Matrilin-2	MATN2	22.2029	20.6074	19.5808	19.7847	19.9742	20.1828	20.336	20.0513	20.1897	20.063	20.6242	20.315	3	3	5	5	5	106.84	3.3872	8
O00399	O00399	Dynactin subunit 6	DCTN6	22.4542	22.6797	22.4885	22.7761	22.6519	22.5918	22.687	22.6476	23.0233	23.0324	22.6342	22.4925	3	3	19.5	19.5	19.5	20.747	7.115	28
O00401	O00401	Neural Wiskott-Aldrich syndrome protein	WASL	23.6726	23.4711	23.4535	23.3279	23.7858	23.7116	23.3948	23.5663	24.0492	22.9502	23.3774	23.489	11	11	39.8	39.8	39.8	54.826	22.675	53
O00410	O00410	Importin-5	IPO5	27.8551	28.1325	28.2275	28.5655	28.3707	28.4622	28.4179	28.4221	28.5975	28.0555	28.1604	28.4624	46	44	53.5	53.5	52.9	123.63	323.31	993
O00422	O00422	Histone deacetylase complex subunit SAP18	SAP18	22.5202	22.3652	22.2747	23.0862	22.115	22.2373	22.8361	23.1825	22.987	22.4218	22.6456	22.3979	4	4	28.1	28.1	28.1	17.561	4.5199	16
O00423	O00423	Echinoderm microtubule-associated protein-like 1	EML1	22.7834	22.9298	22.5421	22.2879	22.6087	23.153	22.4172	21.6415	21.578	23.0133	22.817	22.5148	8	8	12.8	12.8	12.8	89.86	9.9277	33
O00425	O00425	Insulin-like growth factor 2 mRNA-binding protein 3	IGF2BP3	26.5938	26.3956	26.3316	26.1645	26.5212	26.6342	26.448	26.7698	26.8717	25.8801	26.5959	26.4315	20	19	46.3	42.3	41.1	63.704	243.99	324
O00429	O00429	Dynamin-1-like protein	DNM1L	27.7907	27.612	28.1961	28.0544	27.7579	28.058	27.5808	27.8403	27.7389	27.4475	27.8535	27.9226	38	38	72.4	72.4	72.4	81.876	323.31	832
O00442	O00442	RNA 3-terminal phosphate cyclase	RTCA	25.6273	25.6759	25.6828	25.8434	25.9074	25.7404	25.6821	25.8234	25.854	25.6706	25.5688	25.8415	13	13	53.8	53.8	53.8	39.336	169.56	215
O00443	O00443	Phosphatidylinositol 4-phosphate 3-kinase C2 domain-containing subunit alpha	PIK3C2A	23.0725	22.9401	23.3911	22.8289	23.7885	23.7729	23.789	23.2922	23.7377	22.5608	22.9929	23.203	4	4	2.4	2.4	2.4	190.68	2.3136	25
O00461	O00461	Golgi integral membrane protein 4	GOLIM4	25.1074	24.6826	24.7446	24.8099	24.9105	24.7146	24.4684	24.7701	24.7001	24.9657	25.0929	24.7825	16	16	25.9	25.9	25.9	81.879	35.989	212
O00462	O00462	Beta-mannosidase	MANBA	24.0301	24.4835	22.654	22.8713	23.7021	23.8787	23.9588	23.4288	23.6213	25.5611	24.7868	24.0275	17	17	25.3	24.5	24.5	100.89	24.224	97
O00468	O00468	Agrin;Agrin N-terminal 110 kDa subunit;Agrin C-terminal 110 kDa subunit;Agrin C-terminal 90 kDa fragment;Agrin C-terminal 22 kDa fragment	AGRN	24.3046	22.1224	21.9912	21.9793	22.7746	22.1256	22.4864	22.1696	22.9837	23.0268	23.112	20.7842	15	15	11.4	11.4	11.4	217.23	134.73	71
O00469	O00469	Procollagen-lysine,2-oxoglutarate 5-dioxygenase 2	PLOD2	25.5033	24.3713	24.1566	24.7084	25.1462	24.3902	26.5888	23.1951	25.0799	22.9631	24.3253	22.3185	19	19	34.3	34.3	34.3	84.685	64.91	166
O00470;O14770;A6NDR6;Q99687	O00470;O14770;A6NDR6;Q99687	Homeobox protein Meis1;Homeobox protein Meis2;Putative homeobox protein Meis3-like 1;Homeobox protein Meis3	MEIS1;MEIS2;MEIS3P1;MEIS3	20.2817	20.6195	19.5133	19.7951	19.7874	20.1954	17	19.662	20.6692	17	20.2492	20.0935	2	2	9	9	9	43.016	2.5049	6
O00471	O00471	Exocyst complex component 5	EXOC5	23.3968	23.5814	23.1304	23.1652	23.6481	23.7669	23.0378	23.4271	23.3998	23.1996	23.4095	23.7124	14	14	23.3	23.3	23.3	81.852	23.378	103
O00479	O00479	High mobility group nucleosome-binding domain-containing protein 4	HMGN4	22.398	22.1747	23.0781	22.3976	22.5711	21.6851	22.1856	22.379	22.9775	22.6928	23.0961	22.2725	3	3	35.6	35.6	35.6	9.5388	2.4865	35
O00483	O00483	Cytochrome c oxidase subunit NDUFA4	NDUFA4	25.7609	26.3415	26.6244	27.0618	26.3514	26.2589	26.6525	26.4035	26.3876	25.9825	25.6536	26.2344	5	5	46.9	46.9	46.9	9.3697	33.089	137
O00487	O00487	26S proteasome non-ATPase regulatory subunit 14	PSMD14	25.832	25.8958	25.9385	26.1156	26.103	26.145	26.1107	25.9934	26.1325	25.9633	25.7914	26.1098	12	12	57.1	57.1	57.1	34.577	119.07	259
O00499	O00499	Myc box-dependent-interacting protein 1	BIN1	22.0681	20.6532	17	17	20.8428	17	20.9523	17	17	20.758	21.0804	17	5	5	12.5	12.5	12.5	64.699	8.8001	7
O00505	O00505	Importin subunit alpha-4	KPNA3	25.0056	24.7056	24.5884	24.5865	24.8131	24.6663	24.7615	24.7573	24.6534	25.1545	24.851	24.7665	7	7	20.9	17.9	17.9	57.81	75.881	142
O00506	O00506	Serine/threonine-protein kinase 25	STK25	20.5269	20.5156	20.3782	20.5119	20.6518	20.9845	20.0499	19.8992	20.3955	19.531	20.1827	20.1883	3	2	18.5	9.2	6.1	48.111	2.9317	30
O00507	O00507	Probable ubiquitin carboxyl-terminal hydrolase FAF-Y	USP9Y	23.4501	23.8707	23.7073	23.0538	23.7038	23.6506	24.2572	23.8684	23.7195	23.2633	23.5069	23.911	3	3	12.5	2	2	291.07	2.2317	5
O00519	O00519	Fatty-acid amide hydrolase 1	FAAH	19.5934	17	20.0113	19.9492	20.1776	17	17	20.0326	19.9495	20.6064	20.1019	20.4401	2	2	4.5	4.5	4.5	63.065	2.3569	2
O00534	O00534	von Willebrand factor A domain-containing protein 5A	VWA5A	23.6082	23.409	24.1758	24.1224	22.8134	22.6146	22.6282	23.1839	23.1315	23.1568	23.341	23.3936	17	17	30.9	30.9	30.9	86.488	28.422	79
O00541	O00541	Pescadillo homolog	PES1	18.9749	17	19.5204	20.7395	18.7201	19.4626	17	18.8207	20.6539	19.5825	17	19.3782	3	3	5.8	5.8	5.8	68.002	3.4954	5
O00560	O00560	Syntenin-1	SDCBP	24.0932	24.3168	23.536	23.9893	24.424	25.2406	24.5933	24.8124	24.8015	25.092	25.3173	25.0819	8	8	46.6	46.6	46.6	32.444	180.4	184
O00567	O00567	Nucleolar protein 56	NOP56	27.1322	26.7029	27.0931	27.0046	27.0357	26.6399	27.0261	27.3491	27.3707	27.105	27.3537	26.9525	33	33	60.8	60.8	60.8	66.049	173.22	612
O00571;Q9NQI0	O00571	ATP-dependent RNA helicase DDX3X	DDX3X	26.9933	27.0201	27.0273	26.9748	26.9699	27.0179	27.0718	27.1181	27.2695	26.8834	26.8706	26.9268	30	6	50.5	50.5	11.3	73.243	319	529
O00592	O00592	Podocalyxin	PODXL	19.9169	20.804	19.9136	21.307	20.0019	21.5709	20.4003	20.9436	21.298	20.2582	19.8962	19.7345	2	2	4.5	4.5	4.5	58.635	4.8827	11
O00622	O00622	Protein CYR61	CYR61	21.2416	20.2823	20.9821	20.2622	20.0501	20.1995	19.7624	20.8692	21.3764	19.6441	20.0768	17	3	3	9.4	9.4	9.4	42.026	3.9916	9
O00625	O00625	Pirin	PIR	21.5545	22.3572	23.7992	23.7836	23.1616	23.9137	23.8308	23.5908	23.4788	22.6325	22.8696	23.3346	6	6	27.6	27.6	27.6	32.113	14.307	91
O00629	O00629	Importin subunit alpha-3	KPNA4	25.5445	25.6508	25.793	25.8648	25.6812	25.9237	25.6455	25.6585	25.8418	25.0233	25.4335	25.8169	13	11	39.2	39.2	36.1	57.886	100.43	205
O00712	O00712	Nuclear factor 1 B-type	NFIB	24.7675	24.9256	24.8406	25.176	24.4386	25.3929	25.2044	25.0078	24.6763	17	24.0203	23.8605	3	3	15.7	13.1	13.1	47.441	2.4892	5
O00743	O00743	Serine/threonine-protein phosphatase 6 catalytic subunit;Serine/threonine-protein phosphatase 6 catalytic subunit, N-terminally processed	PPP6C	24.7186	24.7608	24.6703	24.7404	24.8665	24.8216	25.0738	25.0617	24.5592	24.9253	24.7772	24.7804	10	10	39	39	39	35.144	34.084	180
O00746	O00746	Nucleoside diphosphate kinase, mitochondrial	NME4	22.5988	22.0885	22.9177	22.3132	23.2224	22.3379	23.0515	23.037	22.879	23.889	23.9167	23.6093	8	8	52.9	52.9	52.9	20.658	8.2173	25
O00754	O00754	Lysosomal alpha-mannosidase;Lysosomal alpha-mannosidase A peptide;Lysosomal alpha-mannosidase B peptide;Lysosomal alpha-mannosidase C peptide;Lysosomal alpha-mannosidase D peptide;Lysosomal alpha-mannosidase E peptide	MAN2B1	23.1852	23.7964	23.6912	23.8113	23.4913	23.267	23.3531	23.5507	23.6419	24.0149	23.7006	23.8192	11	11	13.9	13.9	13.9	113.74	31.102	42
O00764	O00764	Pyridoxal kinase	PDXK	26.0323	25.9572	26.2464	26.2752	26.399	26.1766	26.8991	26.1469	26.2679	26.0758	26.2362	26.4884	10	10	45.5	45.5	45.5	35.102	143.33	236
O00767	O00767	Acyl-CoA desaturase	SCD	20.1103	18.6357	18.4762	18.3074	20.1761	20.6069	18.8143	18.4845	18.545	18.6929	19.2171	18.404	3	3	7.2	7.2	7.2	41.522	4.059	15
O14497	O14497	AT-rich interactive domain-containing protein 1A	ARID1A	22.1272	21.8701	22.1052	22.1345	21.8919	21.8619	22.0259	22.4285	22.3893	21.8114	22.3697	21.8271	6	6	5.1	5.1	5.1	242.04	8.3077	53
O14521	O14521	Succinate dehydrogenase [ubiquinone] cytochrome b small subunit, mitochondrial	SDHD	24.5105	23.7766	24.245	24.1924	24.2142	23.9664	24.2472	23.6552	23.4947	24.6037	24.6169	24.0723	3	3	11.3	11.3	11.3	17.043	3.7921	77
O14531	O14531	Dihydropyrimidinase-related protein 4	DPYSL4	24.1852	24.3572	25.2121	25.2797	25.8084	25.8073	24.5651	25.1049	25.3172	25.2085	25.3825	25.3888	18	18	44.2	44.2	44.2	61.877	60.093	210
O14548	O14548	Cytochrome c oxidase subunit 7A-related protein, mitochondrial	COX7A2L	24.6004	24.6381	25.1216	24.8898	24.9032	24.7829	25.1189	24.4235	24.4	24.8265	24.9707	24.662	5	5	57	57	57	12.615	60.242	107
O14558	O14558	Heat shock protein beta-6	HSPB6	26.2505	26.9382	22.6614	20.3652	21.3096	21.6455	24.5168	24.3726	24.6444	25.8104	25.7919	25.6464	9	9	93.1	93.1	93.1	17.135	33.197	88
O14561	O14561	Acyl carrier protein, mitochondrial	NDUFAB1	23.3556	22.9801	23.2097	22.9273	23.2477	22.7878	22.9766	22.5025	22.5659	23.1801	24.1014	23.172	5	5	26.3	26.3	26.3	17.417	5.4678	65
O14562	O14562	Ubiquitin domain-containing protein UBFD1	UBFD1	21.2248	20.6905	20.7532	21.0792	20.788	21.1098	21.24	21.3975	21.0257	21.0853	20.9037	20.9341	4	4	14.6	14.6	14.6	33.382	3.3267	15
O14579	O14579	Coatomer subunit epsilon	COPE	25.3906	25.3758	25.3051	25.5569	25.4115	25.3991	25.9237	25.0048	25.4192	25.2135	25.644	25.3681	14	14	68.5	68.5	68.5	34.482	39.871	252
O14602	O14602	Eukaryotic translation initiation factor 1A, Y-chromosomal	EIF1AY	22.6705	22.7735	22.8957	22.9685	23.1309	23.4677	23.2442	23.1689	23.2315	23.0783	23.0983	23.2585	5	2	30.6	30.6	7.6	16.442	6.1014	46
O14617	O14617	AP-3 complex subunit delta-1	AP3D1	25.8122	25.835	25.8765	25.8206	25.7924	25.6858	25.8495	25.7165	25.8819	26.0097	25.8042	25.8217	28	28	29.9	29.9	29.9	130.16	93.78	312
O14618	O14618	Copper chaperone for superoxide dismutase	CCS	21.0132	20.0374	21.0849	22.1023	20.3587	20.864	21.3075	20.8491	21.0801	20.8802	20.9491	19.8537	2	2	9.9	9.9	9.9	29.04	6.959	6
O14639	O14639	Actin-binding LIM protein 1	ABLIM1	28.6459	27.9933	28.5057	28.4588	28.3644	28.2032	28.3449	28.6985	28.563	27.5786	28.0909	28.2657	36	36	55.5	55.5	55.5	87.687	323.31	659
O14653	O14653	Golgi SNAP receptor complex member 2	GOSR2	23.566	23.4655	23.6761	23.6141	23.905	23.9299	23.7701	23.3403	23.6338	23.0112	23.3945	24.0145	6	6	48.1	48.1	48.1	24.775	24.891	40
O14656	O14656	Torsin-1A	TOR1A	20.5617	20.346	20.1071	20.5634	21.0091	20.7278	21.25	20.5928	20.572	20.8166	20.69	20.6141	4	4	14.5	14.5	14.5	37.808	2.7407	22
O14662	O14662	Syntaxin-16	STX16	21.6634	21.4597	21.8028	21.3326	21.5035	21.4985	21.524	21.5149	22.0972	21.6506	21.9643	22.107	4	4	14.8	14.8	14.8	37.031	7.0991	27
O14672	O14672	Disintegrin and metalloproteinase domain-containing protein 10	ADAM10	21.9234	22.5183	21.6953	21.4285	21.5214	21.7012	21.9185	21.9723	22.4005	22.4987	22.3945	21.6182	5	5	12.2	12.2	12.2	84.141	8.6549	20
O14683	O14683	Tumor protein p53-inducible protein 11	TP53I11	25.6348	26.332	23.943	24.5197	24.935	24.918	24.6156	24.82	24.5496	25.2965	24.8595	24.6969	4	4	19	19	19	21.054	15.848	102
Q99666;O14715	Q99666;O14715	RANBP2-like and GRIP domain-containing protein 5/6;RANBP2-like and GRIP domain-containing protein 8	RGPD5;RGPD8	17	17	17	17	20.8304	20.8533	17	17	17	19.8381	17	17	1	1	9.2	0.7	0.7	198.92	2.4509	5
O14734	O14734	Acyl-coenzyme A thioesterase 8	ACOT8	21.6788	20.9815	21.3661	21.4026	21.6906	21.0242	21.7585	21.3601	20.9422	22.4877	21.6892	21.3204	4	4	20.1	20.1	20.1	35.914	3.7004	23
O14735	O14735	CDP-diacylglycerol--inositol 3-phosphatidyltransferase	CDIPT	25.718	25.8231	25.3497	25.3351	25.8315	25.6084	25.8549	25.5939	25.6749	25.5943	25.4033	25.7027	6	6	35.2	35.2	35.2	23.539	27.875	205
O14737	O14737	Programmed cell death protein 5	PDCD5	17	19.6047	17	19.9769	20.6241	17	21.1357	17	17	19.2572	19.974	18.7027	1	1	10.4	10.4	10.4	14.285	2.2525	3
O14744	O14744	Protein arginine N-methyltransferase 5;Protein arginine N-methyltransferase 5, N-terminally processed	PRMT5	25.7808	25.7256	25.5959	25.8977	25.8298	25.6414	25.7323	26.142	26.0235	25.724	25.7132	25.7211	21	21	42.1	42.1	42.1	72.683	181.82	302
O14773	O14773	Tripeptidyl-peptidase 1	TPP1	27.2238	27.235	27.0769	27.2168	27.0084	27.2677	27.3084	26.9193	27.1882	27.6212	27.4992	27.5172	8	8	25.2	25.2	25.2	61.247	242.29	196
O14775	O14775	Guanine nucleotide-binding protein subunit beta-5	GNB5	17	20.5829	20.0554	20.322	21.5219	21.8459	20.9043	21.1187	20.4985	22.1776	20.3395	20.7294	2	2	7.3	7.3	7.3	43.566	2.3144	12
O14776;Q5VWI1	O14776	Transcription elongation regulator 1	TCERG1	25.4303	25.3271	25.3128	25.2869	25.4758	25.3778	25.4558	25.6654	25.6388	24.9384	25.6393	25.1853	27	27	25.7	25.7	25.7	123.9	45.695	305
O14782	O14782	Kinesin-like protein KIF3C	KIF3C	21.5212	21.8188	21.7873	22.112	21.6747	21.5926	21.8817	21.9728	21.9352	21.7342	21.9808	22.0607	1	1	1.9	1.9	1.9	89.425	-2	1	+
O14786	O14786	Neuropilin-1	NRP1	23.7789	21.9286	21.8245	19.8526	21.3617	20.6212	21.1511	20.5208	21.4828	21.6567	21.2635	20.6182	5	5	8.8	8.8	8.8	103.13	18.651	20
O14787	O14787	Transportin-2	TNPO2	25.2179	25.1567	25.3673	25.4335	25.4681	25.4106	25.2555	25.456	25.7993	24.7425	25.3218	25.4177	15	15	37.8	30.5	30.5	101.39	72.77	198
O14807	O14807	Ras-related protein M-Ras	MRAS	21.1868	21.6607	21.412	21.653	20.6695	21.4229	20.6878	21.9235	21.6681	21.0302	21.3098	21.2011	3	3	25	25	25	23.846	2.7155	22
O14818;Q8TAA3	O14818	Proteasome subunit alpha type-7	PSMA7	27.4188	27.7794	27.9535	28.0979	27.7243	27.8462	27.9694	28.0852	27.958	27.6461	27.7326	27.9609	16	16	64.5	64.5	64.5	27.887	323.31	440
O14828	O14828	Secretory carrier-associated membrane protein 3	SCAMP3	24.2463	24.284	24.3645	24.5153	23.8978	24.1642	23.9762	24.1039	24.1402	24.5156	24.0234	24.1633	5	5	26.8	26.8	26.8	38.287	61.387	102
O14832	O14832	Phytanoyl-CoA dioxygenase, peroxisomal	PHYH	21.9711	20.9026	21.7536	21.3345	22.133	21.4148	21.3431	20.7403	21.0044	20.9411	21.0896	20.2497	3	3	11.8	11.8	11.8	38.538	3.4139	33
O14841	O14841	5-oxoprolinase	OPLAH	26.5221	26.5438	27.1514	27.1409	26.6895	26.7065	26.6698	26.8676	26.6947	27.1853	26.8663	26.8495	35	35	35.1	35.1	35.1	137.46	319.51	691
O14874	O14874	[3-methyl-2-oxobutanoate dehydrogenase [lipoamide]] kinase, mitochondrial	BCKDK	24.3884	24.013	24.1029	24.083	24.5107	23.9646	23.7746	23.5331	23.4207	24.0718	24.4837	23.8954	7	7	22.1	22.1	22.1	46.36	13.373	84
O14880	O14880	Microsomal glutathione S-transferase 3	MGST3	28.8071	28.6915	29.0057	29.0009	29.0462	28.768	28.6411	28.7899	28.6822	29.1886	28.803	28.7743	7	7	68.4	68.4	68.4	16.516	246.26	324
O14907	O14907	Tax1-binding protein 3	TAX1BP3	23.3529	23.6312	23.643	23.5382	23.6156	23.9747	23.5188	23.6953	23.8887	23.5218	23.7759	23.6955	3	3	39.5	39.5	39.5	13.735	28.25	39
O14908	O14908	PDZ domain-containing protein GIPC1	GIPC1	22.6372	22.943	22.8834	22.5494	22.7289	23.089	22.5769	22.5077	22.8894	22.3443	22.7648	22.6424	8	8	38.7	38.7	38.7	36.049	14.733	46
O14910;Q9HAP6	O14910	Protein lin-7 homolog A	LIN7A	23.4442	23.5215	23.3569	23.2591	23.2365	23.7918	24.1334	23.4464	23.2761	22.958	23.4259	23.253	9	4	36.5	36.5	18	25.996	9.5332	34
O14920	O14920	Inhibitor of nuclear factor kappa-B kinase subunit beta	IKBKB	21.7444	21.7709	21.7702	21.6119	22.0213	21.454	21.6632	21.3914	21.559	21.8593	21.2934	21.1888	8	8	15.2	15.2	15.2	86.563	3.4889	15
O14925;Q5SRD1	O14925;Q5SRD1	Mitochondrial import inner membrane translocase subunit Tim23;Putative mitochondrial import inner membrane translocase subunit Tim23B	TIMM23;TIMM23B	24.377	23.7991	24.6854	24.2574	24.3834	24.5899	24.402	23.9782	24.4643	24.3356	24.1724	24.17	6	6	42.1	42.1	42.1	21.943	78.367	97
O14929	O14929	Histone acetyltransferase type B catalytic subunit	HAT1	23.8308	24.1497	23.8613	24.0509	23.7062	23.6875	24.2893	24.5658	24.3485	23.9927	24.1278	23.87	7	7	27	27	27	49.512	20.638	84
O14936	O14936	Peripheral plasma membrane protein CASK	CASK	24.4221	24.6008	24.4992	24.224	24.4531	24.3947	24.7033	24.4835	24.6761	24.5352	24.345	24.4153	18	18	24.4	24.4	24.4	105.12	23.994	170
O14949	O14949	Cytochrome b-c1 complex subunit 8	UQCRQ	27.1155	26.9342	27.3431	26.8112	26.8504	26.3573	27.1338	26.7416	26.1895	27.7471	27.0214	26.8654	7	7	57.3	57.3	57.3	9.9062	10.549	141
P19105;O14950	P19105;O14950	Myosin regulatory light chain 12A;Myosin regulatory light chain 12B	MYL12A;MYL12B	23.0262	23.6134	23.1279	23.3813	23.7303	23.6113	24.4516	23.407	23.8552	22.7517	22.5747	22.8104	3	3	50.9	17.5	17.5	19.794	8.6881	56
O14957	O14957	Cytochrome b-c1 complex subunit 10	UQCR11	24.0439	24.2271	24.3193	24.2441	24.0291	23.5292	24.6154	23.5622	23.6826	24.3217	24.0474	24.1299	1	1	21.4	21.4	21.4	6.5696	4.9501	31
O14958	O14958	Calsequestrin-2	CASQ2	26.4763	26.5945	27.2883	28.1317	26.7637	26.922	26.099	29.579	28.6724	29.0881	28.1859	28.7052	21	21	45.4	45.4	45.4	46.435	191.42	389
O14964	O14964	Hepatocyte growth factor-regulated tyrosine kinase substrate	HGS	24.7374	24.9138	24.8207	24.9228	24.7049	25.0782	24.994	24.9325	25.103	24.3556	25.0309	24.7729	13	13	18.8	18.8	18.8	86.191	28.382	140
O14967	O14967	Calmegin	CLGN	25.9248	26.3411	26.0389	25.8583	25.7331	26.2089	25.2879	26.6506	26.4949	25.8183	25.6974	25.9719	15	15	41.6	39.7	39.7	70.038	213.88	196
O14972	O14972	Down syndrome critical region protein 3	DSCR3	22.1833	22.3436	21.8564	22.1012	22.3362	21.9319	22.3236	22.363	22.3412	22.4413	22.7217	22.1703	5	5	23.6	23.6	23.6	33.01	9.5129	60
O14974	O14974	Protein phosphatase 1 regulatory subunit 12A	PPP1R12A	26.8563	25.9704	25.9259	26.3408	26.079	26.2454	25.7776	26.0259	26.1309	26.1386	26.5	26.042	29	28	31.4	31.4	30.4	115.28	273.21	396
O14976	O14976	Cyclin-G-associated kinase	GAK	21.1736	20.9298	21.3427	21.5272	21.0886	21.7391	20.824	20.5056	22.1098	21.2554	21.1124	20.8758	4	4	5.2	5.2	5.2	143.19	17.688	28
O14979	O14979	Heterogeneous nuclear ribonucleoprotein D-like	HNRNPDL	26.0135	26.187	26.1979	26.3027	25.8468	26.1443	26.2436	26.451	26.5338	26.0733	26.4769	26.1165	11	11	29	26.7	26.7	46.437	43.534	282
O14980	O14980	Exportin-1	XPO1	28.0205	28.1331	28.3247	28.3372	28.4735	28.4333	28.3652	28.5435	28.6966	28.0075	28.2575	28.3225	51	51	53.8	53.8	53.8	123.38	323.31	861
O14981	O14981	TATA-binding protein-associated factor 172	BTAF1	21.9771	21.7133	22.4055	22.2904	22.0956	22.1921	22.9213	22.1267	22.3491	22.4214	22.0662	21.9036	9	9	7.7	7.7	7.7	206.89	10.225	15
O14983	O14983	Sarcoplasmic/endoplasmic reticulum calcium ATPase 1	ATP2A1	21.4065	21.1242	21.1827	21.0782	21.3584	21.341	21.3041	20.9687	21.1278	21.1009	21.125	20.793	1	1	20.6	3.4	3.4	110.25	-2	1	+
O15013	O15013	Rho guanine nucleotide exchange factor 10	ARHGEF10	22.2012	22.6026	22.3451	22.6766	22.6104	23.0939	22.6725	22.3592	22.447	22.2182	23.0911	22.4343	9	9	10.3	10.3	10.3	151.61	12.802	32
O15020	O15020	Spectrin beta chain, non-erythrocytic 2	SPTBN2	22.3513	22.2364	22.9704	23.4821	22.2978	22.3741	22.4833	22.4023	22.9549	23.1554	22.8648	22.7343	7	7	9.4	3.9	3.9	271.32	11.456	36
O15027	O15027	Protein transport protein Sec16A	SEC16A	23.2901	22.788	23.3318	23.7242	23.5015	23.7714	23.1304	23.1434	23.7018	23.2823	23.504	23.3047	15	15	11.1	11.1	11.1	233.51	49.729	91
O15031	O15031	Plexin-B2	PLXNB2	24.9772	25.1156	24.7992	24.9294	24.8219	25.066	24.9166	25.0527	25.1723	24.3944	24.7342	25.0005	26	25	21.3	21.3	20.9	205.12	60.218	169
O15042	O15042	U2 snRNP-associated SURP motif-containing protein	U2SURP	24.1739	24.2054	23.8155	24.0522	24.1496	23.9718	24.2362	24.3449	24.3979	24.2632	24.2429	23.9711	13	13	15	15	15	118.29	30.103	171
O15047	O15047	Histone-lysine N-methyltransferase SETD1A	SETD1A	21.666	17	21.4487	21.3084	17	17	17	17	17	21.393	17	21.9118	3	3	2.5	2.5	2.5	186.03	2.002	2
O15061	O15061	Synemin	SYNM	27.2998	26.5988	26.0077	25.7921	26.1196	26.2464	25.8176	26.8062	26.5059	26.5752	26.9476	26.9136	41	41	34.3	34.3	34.3	172.77	157.9	501
O15067	O15067	Phosphoribosylformylglycinamidine synthase	PFAS	26.2112	26.4794	26.7148	26.8055	26.3479	26.5845	26.5229	26.9321	27.0891	26.2221	26.4878	26.5876	29	29	32.6	32.6	32.6	144.73	286.1	493
O15084	O15084	Serine/threonine-protein phosphatase 6 regulatory ankyrin repeat subunit A	ANKRD28	20.3999	17	21.1797	21.1724	21.1438	20.5717	21.3675	21.1117	20.9961	21.2388	21.1539	20.9186	2	1	3.6	3.6	1.8	112.96	4.3577	4
O15091	O15091	Mitochondrial ribonuclease P protein 3	KIAA0391	21.4274	21.2791	21.9931	21.7889	21.3114	21.5697	21.4613	21.3624	21.8781	21.3089	21.4949	21.8774	6	6	17.2	17.2	17.2	67.315	6.3011	20
O15118	O15118	Niemann-Pick C1 protein	NPC1	22.7469	22.8773	22.3609	22.4994	22.7273	22.5824	22.7287	22.9426	22.8995	22.8856	23.0743	22.6565	6	6	7.6	7.6	7.6	142.17	7.6222	16
O15120	O15120	1-acyl-sn-glycerol-3-phosphate acyltransferase beta	AGPAT2	21.6654	21.3754	21.2071	21.6424	21.3692	21.0315	21.3786	21.2809	20.8281	21.8827	21.2576	21.551	3	3	18.3	18.3	18.3	30.914	2.5567	5
O15121	O15121	Sphingolipid delta(4)-desaturase DES1	DEGS1	22.5006	22.2491	22.2858	22.429	23.2035	22.2898	22.7749	22.1896	21.9337	22.3503	22.6526	22.0613	3	3	15.8	15.8	15.8	37.866	17.27	49
O15126	O15126	Secretory carrier-associated membrane protein 1	SCAMP1	24.7575	24.9064	24.6771	24.8109	24.7265	24.7462	24.7084	24.9777	25.0593	25.0754	25.0733	24.8189	9	9	38.2	38.2	38.2	37.92	54.963	188
O15127	O15127	Secretory carrier-associated membrane protein 2	SCAMP2	22.5154	23.5209	22.0283	22.8239	22.9114	21.2914	23.6863	23.4902	22.1509	23.8305	22.9959	23.1896	4	4	17.9	17.9	17.9	36.648	4.791	19
O15143	O15143	Actin-related protein 2/3 complex subunit 1B	ARPC1B	26.7307	26.9713	26.512	26.4416	26.9982	27.0674	27.1737	26.4545	26.8353	26.2937	26.3247	26.1063	18	17	58.9	58.9	52.7	40.949	156.42	382
O15144	O15144	Actin-related protein 2/3 complex subunit 2	ARPC2	27.0691	27.5362	27.3165	27.2109	27.4029	27.6285	27.5122	27.3226	27.5378	27.2761	27.3964	27.4071	20	20	69	69	69	34.333	155.59	457
O15145	O15145	Actin-related protein 2/3 complex subunit 3	ARPC3	26.4968	26.5296	26.6242	26.6202	26.4672	26.724	26.8656	26.4018	26.7244	26.3288	26.4223	26.5643	12	12	65.7	65.7	65.7	20.546	197.05	247
O15155	O15155	BET1 homolog	BET1	19.0824	20.2232	17	17	20.1702	17	20.5034	19.7407	19.2445	19.685	17	17	1	1	9.3	9.3	9.3	13.289	2.0979	7
O15160	O15160	DNA-directed RNA polymerases I and III subunit RPAC1	POLR1C	23.2412	23.662	23.0828	23.6191	23.041	23.6043	23.863	22.8467	23.5814	23.1119	22.8718	23.517	3	3	15.9	15.9	15.9	39.249	4.3939	10
O15164	O15164	Transcription intermediary factor 1-alpha	TRIM24	20.3725	20.4755	20.0159	21.0176	20.7178	20.6259	20.8992	20.9784	20.9377	20.7146	20.907	20.4916	6	6	6.5	6.5	6.5	116.83	5.4159	9
O15173	O15173	Membrane-associated progesterone receptor component 2	PGRMC2	25.9536	26.1337	25.8553	25.6358	26.0062	25.9234	26.3265	26.2671	26.0707	25.9066	25.7547	25.9522	9	8	39.9	39.9	39.9	23.818	77.611	182
O15211	O15211	Ral guanine nucleotide dissociation stimulator-like 2	RGL2	21.3691	21.5733	22.1121	22.0632	21.4165	21.9807	21.2386	21.7329	21.4324	21.0009	21.6761	22.3901	3	3	7.1	7.1	7.1	83.548	4.8494	21
O15228	O15228	Dihydroxyacetone phosphate acyltransferase	GNPAT	24.0531	23.5121	23.7769	23.6955	23.8562	23.5914	23.7854	23.8442	23.6417	24.532	24.2197	23.4972	14	14	27.9	27.9	27.9	77.187	40.199	84
O15230	O15230	Laminin subunit alpha-5	LAMA5	27.6662	26.6499	26.2886	26.067	27.3216	26.6039	27.9378	26.7249	27.3293	27.3417	26.9043	26.0715	76	75	30.7	30.7	30.3	399.73	323.31	959
O15235	O15235	28S ribosomal protein S12, mitochondrial	MRPS12	23.3723	23.2375	23.8124	23.7255	23.4329	23.3585	23.6516	23.0712	23.34	23.9315	23.6576	23.5054	5	5	39.1	39.1	39.1	15.173	6.2338	55
O15243	O15243	Leptin receptor gene-related protein	LEPROT	20.6742	20.3852	20.6653	20.3096	19.926	20.0934	20.1086	20.0098	20.4556	21.2269	21.1666	20.4828	1	1	9.9	9.9	9.9	14.254	5.1617	31
O15254	O15254	Peroxisomal acyl-coenzyme A oxidase 3	ACOX3	24.6366	23.9033	24.2439	24.4207	23.9247	23.5751	24.1343	23.8017	24.3149	24.3903	24.4631	24.5157	10	10	20.6	20.6	20.6	77.628	37.834	112
O15258	O15258	Protein RER1	RER1	24.5589	24.7968	24.7972	24.4371	24.4118	24.7161	24.7997	24.5927	24.7723	24.6427	24.7096	24.5729	4	4	29.6	29.6	29.6	22.958	11.465	108
O15260	O15260	Surfeit locus protein 4	SURF4	27.109	27.0577	27.0216	27.0388	27.4178	27.267	27.2392	26.8763	27.1519	27.0312	26.9681	27.012	6	6	27.5	27.5	27.5	30.394	323.31	200
O15269	O15269	Serine palmitoyltransferase 1	SPTLC1	20.5874	21.1692	20.2006	20.4138	20.9324	20.3316	20.9552	17	20.4254	21.3695	21.3253	17	2	2	7.2	7.2	7.2	52.743	6.3686	15
O15270	O15270	Serine palmitoyltransferase 2	SPTLC2	19.4606	19.5967	19.8371	19.8714	19.8901	17	20.0633	17	20.1466	19.5496	20.4638	19.9223	2	2	4.3	4.3	4.3	62.924	3.9738	25
O15294	O15294	UDP-N-acetylglucosamine--peptide N-acetylglucosaminyltransferase 110 kDa subunit	OGT	24.1097	24.2864	24.342	24.4368	24.1077	24.5032	23.457	24.4752	24.6364	24.5442	24.2016	24.4982	16	16	22.1	22.1	22.1	116.92	33.268	147
O15305	O15305	Phosphomannomutase 2	PMM2	22.7744	22.6699	23.5577	23.2425	23.249	23.6622	22.7812	22.423	22.3687	22.1431	23.1545	23.3295	9	8	43.5	43.5	40.7	28.082	13.832	76
O15320;Q96PC5;Q8IX95;Q96RT6;Q8IX94;Q86UF2;P0CG41;A4FU28;A4D2H0	O15320;Q96PC5	cTAGE family member 5;Melanoma inhibitory activity protein 2	CTAGE5;MIA2	21.4123	21.4614	21.9351	21.5358	21.3504	21.0813	21.2466	21.4235	21.6582	22.2629	21.589	21.2051	6	6	10.8	10.8	10.8	90.995	9.6881	20
O15327	O15327	Type II inositol 3,4-bisphosphate 4-phosphatase	INPP4B	25.0074	24.7153	24.5086	24.8389	24.7992	24.6267	23.5898	24.9371	24.899	24.3121	24.5324	25.2013	22	22	32	32	32	104.74	117.16	157
O15344	O15344	E3 ubiquitin-protein ligase Midline-1	MID1	24.3541	25.219	22.6393	22.8768	24.1162	24.1838	23.6395	23.9094	24.0547	23.7468	23.8958	24.2592	15	15	27.4	27.4	27.4	75.25	69.227	76
O15347	O15347	High mobility group protein B3	HMGB3	23.7224	24.5201	24.3244	24.6766	24.5936	24.7275	25.3295	25.2794	25.2666	24.3149	24.8868	24.9052	10	10	46.5	46.5	46.5	22.98	26.621	102
O15355	O15355	Protein phosphatase 1G	PPM1G	23.4433	23.0413	23.1471	23.1463	23.1301	23.3865	23.6166	23.7197	23.479	23.6041	23.4299	23.2575	7	7	21.2	21.2	21.2	59.271	32.146	48
O15357	O15357	Phosphatidylinositol 3,4,5-trisphosphate 5-phosphatase 2	INPPL1	24.4774	24.5025	24.7149	24.5317	24.2883	24.6579	24.7844	24.3671	24.4157	24.2926	24.202	24.6109	16	16	15.9	15.9	15.9	138.6	62.736	117
O15371	O15371	Eukaryotic translation initiation factor 3 subunit D	EIF3D	25.9071	26.1184	26.1454	26.29	26.1628	26.163	25.9906	26.1774	26.2333	25.8996	25.8834	26.0528	22	22	51.1	51.1	51.1	63.972	101.59	287
O15372	O15372	Eukaryotic translation initiation factor 3 subunit H	EIF3H	25.701	25.8111	26.1761	26.0384	25.854	25.9861	25.8953	25.8894	25.9521	25.4629	25.942	25.9985	16	16	48.6	48.6	48.6	39.93	89.255	205
O15379	O15379	Histone deacetylase 3	HDAC3	21.523	17	21.5118	20.713	20.3782	20.1718	17	20.605	21.469	20.0647	20.3867	20.3962	3	3	10.3	10.3	10.3	48.847	3.8449	12
O15382	O15382	Branched-chain-amino-acid aminotransferase, mitochondrial	BCAT2	27.0712	26.6003	26.7977	26.7106	27.204	26.6878	26.7082	26.2574	26.0523	26.9692	26.8077	26.5253	17	17	52	52	52	44.287	248.4	343
O15397	O15397	Importin-8	IPO8	21.8869	21.297	21.8435	21.7347	21.3232	21.6684	21.8887	21.703	21.9035	21.6986	21.4244	22.1138	7	7	11	10	10	119.94	10.921	32
O15400	O15400	Syntaxin-7	STX7	24.32	24.3993	23.9022	24.0575	23.8794	23.8248	23.2477	24.2662	24.2716	24.8451	24.4205	24.6432	7	7	33.7	33.7	33.7	29.815	47.986	139
O15427	O15427	Monocarboxylate transporter 4	SLC16A3	25.9745	25.4633	25.8614	25.6366	25.9204	25.201	26.1317	24.4618	25.3673	25.7376	25.7919	24.9932	10	10	25.8	25.8	25.8	49.469	27.805	187
O15431	O15431	High affinity copper uptake protein 1	SLC31A1	21.5904	22.0235	21.5095	21.4841	21.6134	21.7498	22.0558	21.5692	21.5688	21.5863	21.8537	21.8007	2	2	15.8	15.8	15.8	21.09	3.6302	22
O15460	O15460	Prolyl 4-hydroxylase subunit alpha-2	P4HA2	26.1616	25.3401	25.5999	25.8392	25.9129	25.3951	26.4395	24.3837	25.8676	24.5271	24.99	24.4499	17	17	38.3	38.3	38.3	60.901	126.84	240
O15498	O15498	Synaptobrevin homolog YKT6	YKT6	24.5682	24.7191	25.0467	24.7939	24.7265	24.825	25.1498	24.7213	24.683	24.6552	24.816	25.0459	10	10	48	48	48	22.417	21.115	99
O15511	O15511	Actin-related protein 2/3 complex subunit 5	ARPC5	23.4696	23.8841	24.2423	23.9565	23.9553	24.0857	24.3587	23.7851	24.4221	23.2795	23.7021	23.9627	4	4	48.3	48.3	48.3	16.32	30.969	39
O15523	O15523	ATP-dependent RNA helicase DDX3Y	DDX3Y	22.9287	22.2964	20.21	20.5199	22.3257	22.5232	22.6084	22.0539	22.912	22.2213	22.3424	22.2663	4	4	48.3	9.1	9.1	73.153	6.1133	43
O15530;Q6A1A2	O15530;Q6A1A2	3-phosphoinositide-dependent protein kinase 1;Putative 3-phosphoinositide-dependent protein kinase 2	PDPK1;PDPK2P	22.198	22.6224	22.5981	22.892	22.6299	22.9454	22.3081	22.5392	22.5504	22.084	22.5393	22.7008	6	6	14.2	14.2	14.2	63.151	22.262	57
O43143	O43143	Pre-mRNA-splicing factor ATP-dependent RNA helicase DHX15	DHX15	27.321	26.9719	27.1064	27.169	27.3365	26.9652	27.3722	27.4525	27.6395	27.107	27.3374	27.078	31	30	39.6	39.6	38.5	90.932	301.39	540
O43148	O43148	mRNA cap guanine-N7 methyltransferase	RNMT	25.1129	24.5043	24.686	24.6241	25.1158	24.4955	24.8246	24.6748	24.8628	24.6101	24.9006	24.4998	9	9	24.6	24.6	24.6	54.843	17.2	114
O43149	O43149	Zinc finger ZZ-type and EF-hand domain-containing protein 1	ZZEF1	23.615	22.6446	23.7864	24.024	23.3709	23.9372	23.6884	23.8603	23.7199	23.9156	23.5365	23.8495	16	16	7.5	7.5	7.5	331.07	28.297	66
O43156	O43156	TELO2-interacting protein 1 homolog	TTI1	17	17	21.1257	21.228	20.2144	20.3184	17	20.3198	21.0738	21.1418	17	20.7336	2	2	3	3	3	122.07	4.7459	12
O43159	O43159	Ribosomal RNA-processing protein 8	RRP8	20.6407	21.0004	20.8287	20.9546	21.0974	20.7552	20.7644	20.876	21.1012	17	21.0259	17	5	5	17.5	17.5	17.5	50.714	6.3892	7
O43169	O43169	Cytochrome b5 type B	CYB5B	24.2823	23.9025	24.3675	24.3663	24.5982	24.328	23.9783	23.5673	23.8863	23.4857	23.8756	23.8753	5	5	53.4	53.4	53.4	16.332	39.188	96
O43172	O43172	U4/U6 small nuclear ribonucleoprotein Prp4	PRPF4	24.3486	24.3785	24.1276	24.066	24.4262	24.1402	24.2653	24.7682	24.2131	24.4427	24.261	24.0057	11	11	30.5	30.5	30.5	58.449	22.716	144
O43175	O43175	D-3-phosphoglycerate dehydrogenase	PHGDH	25.3975	25.2337	25.6409	26.2695	26.58	26.4555	27.0361	26.0748	26.0184	24.6065	25.6194	24.8447	15	15	36.4	36.4	36.4	56.65	167.24	256
O43181	O43181	NADH dehydrogenase [ubiquinone] iron-sulfur protein 4, mitochondrial	NDUFS4	23.8463	23.5142	24.0255	23.9617	22.8719	23.7506	23.8462	23.21	23.4096	23.6281	24.4418	24.096	6	6	40.6	40.6	40.6	20.108	24.076	56
O43237	O43237	Cytoplasmic dynein 1 light intermediate chain 2	DYNC1LI2	24.4855	24.1779	24.3367	24.2895	24.4837	24.5053	24.2998	23.8748	24.2957	23.9406	24.2653	24.1577	15	15	48	45.3	45.3	54.099	99.114	177
O43242	O43242	26S proteasome non-ATPase regulatory subunit 3	PSMD3	27.7026	27.9469	27.8309	27.8953	27.9604	27.798	27.9312	28.0068	27.9466	27.7798	27.9066	27.8476	29	29	60.5	60.5	60.5	60.977	223.39	605
O43251;A6NFN3	O43251	RNA binding protein fox-1 homolog 2	RBFOX2	23.246	22.7287	23.4061	23.385	22.9528	22.7476	22.9415	23.4025	23.3431	22.8565	23.308	22.9161	5	2	22.6	22.6	13.3	41.373	19.927	71
O43252	O43252	Bifunctional 3-phosphoadenosine 5-phosphosulfate synthase 1;Sulfate adenylyltransferase;Adenylyl-sulfate kinase	PAPSS1	22.1535	22.1401	21.8244	22.8298	21.9824	22.5211	23.5024	22.2372	23.6213	21.2808	21.761	21.6663	8	7	22.8	22.8	20.5	70.832	18.211	27
O43264	O43264	Centromere/kinetochore protein zw10 homolog	ZW10	23.8861	23.8262	23.3468	23.302	23.3012	23.7759	23.6949	23.3343	23.7162	23.4248	23.5772	23.8603	10	10	19.6	19.6	19.6	88.828	18.605	47
O43290	O43290	U4/U6.U5 tri-snRNP-associated protein 1	SART1	22.1725	21.7499	21.25	21.284	21.8306	21.4385	21.5756	21.9352	22.0344	21.7149	21.9659	21.9309	7	7	13	13	13	90.254	18.308	51
O43292	O43292	Glycosylphosphatidylinositol anchor attachment 1 protein	GPAA1	22.4812	22.4392	22.4681	22.2767	22.6128	22.7571	22.5284	22.2488	22.1388	22.23	21.9546	22.0151	5	5	8.5	8.5	8.5	67.622	10.09	40
O43293;Q9UIK4	O43293	Death-associated protein kinase 3	DAPK3	22.0073	21.7629	21.7302	21.9219	21.9991	21.746	21.9794	22.1113	22.1769	21.4717	21.8775	21.7514	5	5	14.1	14.1	14.1	52.535	14.611	86
O43294	O43294	Transforming growth factor beta-1-induced transcript 1 protein	TGFB1I1	24.0067	24.3235	22.9511	23.2601	23.936	23.6607	23.5308	23.7252	24.3301	21.5835	22.491	22.6804	7	7	21.7	21.7	21.7	49.814	30.592	108
O43306	O43306	Adenylate cyclase type 6	ADCY6	22.5729	22.0791	22.9376	22.8914	22.6296	21.956	21.5595	23.012	22.6066	21.5862	21.4307	21.8247	7	7	13.6	8.8	8.8	130.61	17.677	54
O43314;Q6PFW1	O43314	Inositol hexakisphosphate and diphosphoinositol-pentakisphosphate kinase 2	PPIP5K2	20.4339	17	20.6893	21.0231	17	21.3981	20.917	17	21.0458	17	17	20.4351	3	3	4.2	4.2	4.2	140.41	4.7333	8
O43318	O43318	Mitogen-activated protein kinase kinase kinase 7	MAP3K7	21.5303	17	20.6898	20.2551	17	20.3788	21.2985	20.9696	20.001	22.0814	21.1356	17	3	3	8.9	8.9	8.9	67.195	2.4447	7
O43324	O43324	Eukaryotic translation elongation factor 1 epsilon-1	EEF1E1	23.8234	23.7213	24.1176	24.3747	23.4825	24.1377	24.0908	23.9482	23.9958	23.9747	24.3504	24.1131	8	8	63.2	63.2	63.2	19.81	26.852	96
O43379	O43379	WD repeat-containing protein 62	WDR62	20.0807	19.8493	20.52	19.8764	19.8937	20.5114	20.0485	20.2865	19.8854	21.6903	20.097	20.4823	1	1	1.1	1.1	1.1	165.95	55.481	27
O43390	O43390	Heterogeneous nuclear ribonucleoprotein R	HNRNPR	28.2414	28.3133	28.401	28.4581	28.3964	28.3285	28.3255	28.6388	28.6412	28.3249	28.546	28.2143	28	23	42.8	42.8	35.2	70.942	323.31	728
O43395	O43395	U4/U6 small nuclear ribonucleoprotein Prp3	PRPF3	21.7604	21.1308	21.5225	21.2597	21.2062	21.0391	20.8334	21.7638	21.4724	20.7896	21.325	21.1544	5	5	10.1	10.1	10.1	77.528	3.739	13
O43396	O43396	Thioredoxin-like protein 1	TXNL1	25.7098	26.2095	26.0782	26.2677	25.9828	26.4279	26.4093	26.3771	26.3664	26.2904	26.4522	26.3417	15	15	59.2	59.2	59.2	32.251	105.96	361
O43399	O43399	Tumor protein D54	TPD52L2	23.1308	22.4725	22.7145	22.6668	22.8344	22.9371	22.6984	22.5418	22.9761	22.0583	22.9771	22.9127	4	4	28.6	28.6	28.6	22.237	43.148	61
O43402	O43402	ER membrane protein complex subunit 8	EMC8	22.9002	22.4611	22.5571	22.4259	22.7154	22.3057	22.5851	22.0282	22.2401	21.8746	22.0722	22.4313	3	3	28.1	28.1	28.1	23.773	4.8433	23
O43414	O43414	ERI1 exoribonuclease 3	ERI3	22.9745	22.9258	23.0252	23.6168	23.1927	23.1235	23.1497	23.697	23.46	22.8894	23.1532	23.4434	4	4	19	19	19	37.238	4.0263	18
O43427	O43427	Acidic fibroblast growth factor intracellular-binding protein	FIBP	22.2544	22.3211	22.0923	22.2177	22.2951	22.1652	22.0164	22.1765	22.2518	22.548	22.0706	22.142	4	4	19	19	19	41.878	8.0325	41
O43432	O43432	Eukaryotic translation initiation factor 4 gamma 3	EIF4G3	23.2371	23.2214	23.3589	23.5055	22.8792	23.8149	23.6836	22.8876	23.5035	22.7512	23.0954	23.4076	14	14	15.3	11.9	11.9	176.65	39.424	85
O43447	O43447	Peptidyl-prolyl cis-trans isomerase H	PPIH	23.259	23.4623	23.5516	23.8187	23.4149	23.5218	24.0843	23.7798	23.8448	23.2798	23.5622	23.571	6	6	45.2	45.2	45.2	19.208	12.421	91
O43464	O43464	Serine protease HTRA2, mitochondrial	HTRA2	23.9529	24.5144	23.405	23.3609	23.9734	23.5702	23.9537	23.239	23.7078	23.4576	23.5228	23.7486	7	7	21.2	21.2	21.2	48.84	42.668	53
O43488;Q8NHP1;O95154	O43488	Aflatoxin B1 aldehyde reductase member 2	AKR7A2	25.493	25.6827	25.7394	25.9431	25.8618	25.6185	26.1142	25.9748	26.0963	25.8755	25.9074	25.8335	12	12	41.5	41.5	41.5	39.589	40.872	172
O43491	O43491	Band 4.1-like protein 2	EPB41L2	20.2851	20.2984	21.319	21.2005	20.6002	20.8099	21.8423	21.4662	22.1585	20.5908	20.6182	21.0739	6	6	11	8	8	112.59	11.696	29
O43493	O43493	Trans-Golgi network integral membrane protein 2	TGOLN2	20.4253	20.624	21.1316	20.7786	21.1386	21.1866	21.0338	21.1032	20.9147	20.7338	20.557	20.3744	3	3	10.6	10.6	10.6	51.112	10.304	23
O43511	O43511	Pendrin	SLC26A4	22.6096	22.8161	22.1506	22.0798	22.4841	22.2247	22.4181	22.4527	22.961	17	22.4228	22.006	2	2	3.5	3.5	3.5	85.722	2.005	31
O43583	O43583	Density-regulated protein	DENR	23.1725	22.7855	23.1514	23.03	22.891	23.0369	22.9668	23.2386	23.257	22.7166	23.2704	23.4733	7	7	46.5	46.5	46.5	22.092	25.359	75
O43592	O43592	Exportin-T	XPOT	23.7653	23.6837	24.2269	24.2192	24.3106	24.1595	24.4286	24.2421	24.4413	23.9798	24.2307	23.9151	17	17	22.8	22.8	22.8	109.96	40.966	186
O43598	O43598	2-deoxynucleoside 5-phosphate N-hydrolase 1	DNPH1	23.7723	23.9605	24.21	24.6163	23.577	24.1554	24.241	24.5155	24.5412	22.8962	23.5499	24.1118	4	4	30.5	30.5	30.5	19.108	13.818	79
O43615	O43615	Mitochondrial import inner membrane translocase subunit TIM44	TIMM44	27.1396	26.4208	26.7309	26.7517	27.1072	26.5919	26.9093	26.2198	26.1629	26.7699	26.9069	26.4703	22	22	46.7	46.7	46.7	51.355	106.38	467
O43617	O43617	Trafficking protein particle complex subunit 3	TRAPPC3	22.0582	22.6081	22.4335	22.3034	22.1512	22.4136	22.867	22.2887	22.2233	22.1297	22.6064	22.5607	3	3	17.8	17.8	17.8	20.274	3.7566	27
O43633	O43633	Charged multivesicular body protein 2a	CHMP2A	23.3193	23.3985	23.0443	23.6806	23.2414	23.843	24.0778	23.0253	23.7141	23.2597	23.5798	23.2448	3	3	11.7	11.7	11.7	25.104	4.1928	24
O43639	O43639	Cytoplasmic protein NCK2	NCK2	19.9652	19.5027	17	19.998	20.3708	20.0789	20.2607	19.9734	20.8651	17	19.9562	17	2	2	9.5	7.4	7.4	42.915	4.7697	6
O43660	O43660	Pleiotropic regulator 1	PLRG1	23.5978	23.6799	23.5545	23.6947	23.5596	23.5826	24.2721	24.1165	23.8069	23.5732	23.97	23.7517	12	12	36.6	36.6	36.6	57.193	15.455	99
O43670	O43670	BUB3-interacting and GLEBS motif-containing protein ZNF207	ZNF207	23.8604	24.1066	24.0669	24.1585	23.8354	23.9732	24.1174	24.3586	24.5497	24.0419	24.4228	23.8947	7	7	18	18	18	50.75	26.013	129
O43674	O43674	NADH dehydrogenase [ubiquinone] 1 beta subcomplex subunit 5, mitochondrial	NDUFB5	26.2853	25.983	26.0947	25.9958	25.8943	25.6705	26.1408	25.9999	25.6043	26.5099	26.1685	26.3287	8	8	32.3	32.3	32.3	21.75	10.173	128
O43676	O43676	NADH dehydrogenase [ubiquinone] 1 beta subcomplex subunit 3	NDUFB3	25.7867	25.5154	25.993	25.3396	25.4946	25.0527	25.6234	25.7214	25.077	26.3059	25.8237	25.569	5	5	36.7	36.7	36.7	11.402	6.6344	87
O43678	O43678	NADH dehydrogenase [ubiquinone] 1 alpha subcomplex subunit 2	NDUFA2	24.472	24.3594	24.199	24.4488	24.1877	24.0109	24.7938	23.8236	23.7847	24.5885	24.6533	24.5713	5	5	42.4	42.4	42.4	10.921	11.216	103
O43681	O43681	ATPase ASNA1	ASNA1	26.0311	26.1113	25.8751	25.9011	26.0646	26.3179	26.1695	26.0489	26.0013	25.803	25.98	26.1157	14	14	52	52	52	38.792	162.05	255
O43684	O43684	Mitotic checkpoint protein BUB3	BUB3	25.2577	25.4707	25.0173	25.1311	25.3111	25.2981	25.4786	25.704	25.6096	25.3498	25.4024	25.1927	11	11	41.2	41.2	41.2	37.154	70.35	202
O43707	O43707	Alpha-actinin-4	ACTN4	29.1227	29.0419	29.0993	29.1513	29.63	29.6074	30.1102	28.9235	29.89	28.2028	27.8169	28.5871	41	40	75.4	55.4	54.2	104.85	323.31	880
O43708	O43708	Maleylacetoacetate isomerase	GSTZ1	23.6163	23.6949	23.5858	24.021	24.2572	23.9308	23.5973	23.7278	23.7049	23.2156	23.8507	24.1301	5	5	33.8	33.8	33.8	24.212	41.401	99
O43719	O43719	HIV Tat-specific factor 1	HTATSF1	23.8458	23.5392	23.6819	23.7186	23.4897	23.6063	23.1984	23.9021	23.7994	23.7331	23.9628	23.796	14	14	26.4	26.4	26.4	85.852	23.142	89
O43741	O43741	5-AMP-activated protein kinase subunit beta-2	PRKAB2	23.5117	23.7161	23.6874	23.9717	23.631	24.0175	23.8804	23.9579	24.0218	23.6952	24.177	24.2152	6	5	37.9	37.9	34.2	30.302	33.094	131
O43747	O43747	AP-1 complex subunit gamma-1	AP1G1	24.3133	24.4511	24.7333	24.725	24.6303	24.6493	25.0322	24.6608	24.8373	24.3477	24.2917	24.4976	16	16	23.6	23.6	23.6	91.35	41.039	241
O43752	O43752	Syntaxin-6	STX6	21.5041	21.472	21.257	21.6712	21.9623	21.5093	21.0949	21.6243	21.8437	21.6511	21.0874	21.766	1	1	9.8	9.8	9.8	29.176	2.1718	3
O43759	O43759	Synaptogyrin-1	SYNGR1	21.0318	20.6967	21.0878	20.2318	20.846	20.5151	21.2838	20.3751	20.5828	22.1819	21.488	20.476	2	2	10.3	10.3	10.3	25.455	3.1267	7
O43760	O43760	Synaptogyrin-2	SYNGR2	23.6362	24.6539	23.9162	24.2876	23.3329	23.8387	23.8245	24.4561	23.6528	24.818	24.7014	23.6943	3	3	12.1	12.1	12.1	24.81	4.6696	59
O43765	O43765	Small glutamine-rich tetratricopeptide repeat-containing protein alpha	SGTA	24.4344	23.7766	23.8479	24.0704	24.5885	24.1311	24.6732	24.4124	23.8549	24.615	24.6052	24.4817	9	9	31	31	31	34.063	37.258	177
O43766	O43766	Lipoyl synthase, mitochondrial	LIAS	21.1722	20.4611	21.0682	20.3898	21.1604	20.8512	20.8769	20.5561	20.0947	21.4323	20.8719	20.9857	2	2	8.9	8.9	8.9	41.911	3.3223	19
O43772	O43772	Mitochondrial carnitine/acylcarnitine carrier protein	SLC25A20	25.654	25.2275	24.9667	25.038	25.5164	25.0175	25.4799	24.9169	24.7561	26.0392	25.7291	25.3875	13	13	38.9	38.9	38.9	32.943	41.677	211
O43776	O43776	Asparagine--tRNA ligase, cytoplasmic	NARS	27.798	27.9996	28.1298	28.1858	28.0948	28.1112	27.9167	27.9223	27.9281	27.6905	27.8329	27.9929	26	26	40.3	40.3	40.3	62.942	323.31	538
O43795;Q9UBC5	O43795	Unconventional myosin-Ib	MYO1B	23.7456	23.035	23.2799	22.889	23.1204	22.3996	25.4836	22.5638	23.8029	21.6571	21.9397	21.5146	15	15	20.9	20.9	20.9	131.98	27.037	54
O43809	O43809	Cleavage and polyadenylation specificity factor subunit 5	NUDT21	26.1278	26.0489	26.2613	26.0326	25.9552	26.2506	26.4521	26.4197	26.6009	25.6496	26.268	26.1858	12	12	58.1	58.1	58.1	26.227	58.678	220
O43813	O43813	LanC-like protein 1	LANCL1	26.4774	26.9023	27.0578	27.0919	26.8341	26.9475	26.5529	26.9733	26.8437	26.8643	26.8224	26.7745	16	16	51.9	51.9	51.9	45.283	158.17	237
O43815	O43815	Striatin	STRN	25.805	25.7322	25.7816	25.8064	25.9445	26.0808	25.7645	25.9949	25.7844	25.0827	25.3451	25.4512	23	21	46.7	46.7	45.4	86.131	60.239	289
O43818	O43818	U3 small nucleolar RNA-interacting protein 2	RRP9	20.7233	20.5469	20.6331	20.7019	20.346	20.446	20.3682	20.7776	20.8419	20.2551	20.898	20.3428	4	4	10.3	10.3	10.3	51.84	4.8514	11
O43819	O43819	Protein SCO2 homolog, mitochondrial	SCO2	22.5267	22.0596	22.72	22.5068	22.8364	22.5584	22.5936	21.8048	22.3629	23.1585	23.0271	22.3282	5	5	30.5	30.5	30.5	29.81	4.4471	31
O43824	O43824	Putative GTP-binding protein 6	GTPBP6	21.2833	20.737	21.2471	20.2091	20.4747	19.1877	20.3207	20.6547	17	21.2897	20.9773	20.7877	4	4	10.3	10.3	10.3	56.883	5.012	10
O43837	O43837	Isocitrate dehydrogenase [NAD] subunit beta, mitochondrial	IDH3B	28.7831	28.5721	28.9328	28.5292	28.3353	28.079	28.6392	28.1905	28.0462	28.7987	28.9762	28.7236	23	23	57.9	57.9	57.9	42.183	323.31	620
O43847	O43847	Nardilysin	NRD1	23.4712	23.9746	24.2784	24.1719	23.7559	24.1825	23.9801	24.1338	24.1771	23.9559	23.9138	24.2042	17	17	17.8	17.8	17.8	131.57	41.709	189
O43852	O43852	Calumenin	CALU	27.4011	27.2426	26.5379	26.667	27.3334	26.8932	26.9971	26.4419	26.7793	27.198	27.4383	26.7039	15	15	56.8	56.8	56.8	37.106	61.398	237
O43865	O43865	Putative adenosylhomocysteinase 2	AHCYL1	23.7531	22.9905	23.528	23.1555	24.3667	23.0286	24.9389	22.3171	22.9512	23.2168	23.8007	22.7407	11	6	29.1	29.1	18.3	58.951	17.882	64
O43920	O43920	NADH dehydrogenase [ubiquinone] iron-sulfur protein 5	NDUFS5	26.4099	26.3401	26.5855	26.4978	26.0903	26.1574	26.3673	26.2781	26.0275	26.5805	26.5851	26.5459	9	9	64.2	64.2	64.2	12.517	69.891	315
O43924	O43924	Retinal rod rhodopsin-sensitive cGMP 3,5-cyclic phosphodiesterase subunit delta	PDE6D	22.3547	22.459	22.1369	22.2309	22.2372	22.5775	22.7789	22.1368	22.54	22.3996	22.4574	22.5219	4	4	33.3	33.3	33.3	17.42	6.531	48
O60216;Q9H4I0	O60216	Double-strand-break repair protein rad21 homolog	RAD21	23.4585	23.3897	23.5191	23.6949	23.3392	23.5564	23.2446	24.196	24.0403	23.7792	23.9163	23.6332	9	9	20	20	20	71.689	27.309	144
O60229	O60229	Kalirin	KALRN	24.3468	23.9342	23.7003	22.4975	24.2703	23.7549	24.0655	24.0892	23.9575	24.0018	24.1044	24.0333	5	5	2.5	2.5	2.5	340.17	3.6309	20
O60231	O60231	Putative pre-mRNA-splicing factor ATP-dependent RNA helicase DHX16	DHX16	22.2662	22.1233	22.2278	21.6518	22.109	22.5796	22.2478	22.3403	22.1339	22.1469	22.351	22.047	7	7	12.9	12	12	119.26	7.7423	31
O60237	O60237	Protein phosphatase 1 regulatory subunit 12B	PPP1R12B	26.3788	25.5908	25.5743	25.7753	25.308	25.812	24.8909	26.0698	25.884	24.7785	25.8806	26.0161	22	22	29.4	28.4	28.4	110.4	153.78	249
O60256	O60256	Phosphoribosyl pyrophosphate synthase-associated protein 2	PRPSAP2	24.0245	24.3962	24.4463	24.5763	24.3894	24.8097	24.4098	24.6271	24.6262	24.2565	24.3432	24.3588	9	9	34.7	34.7	34.7	40.925	40.322	156
O60262	O60262	Guanine nucleotide-binding protein G(I)/G(S)/G(O) subunit gamma-7	GNG7	22.7529	22.1481	22.3106	22.4656	22.8857	22.7197	22.7566	22.4797	22.5731	23.6498	23.4461	23.0997	5	5	72.1	72.1	72.1	7.5217	12.792	91
O60264	O60264	SWI/SNF-related matrix-associated actin-dependent regulator of chromatin subfamily A member 5	SMARCA5	24.7449	25.0838	24.8367	25.0008	25.0728	24.8538	25.2422	25.4463	25.4456	25.0236	24.8912	24.6959	26	15	27.9	27.9	18.5	121.9	50.333	304
O60271	O60271	C-Jun-amino-terminal kinase-interacting protein 4	SPAG9	24.2691	23.8353	24.3776	24.5924	24.1999	24.3216	24.2922	24.3663	24.029	23.5999	24.2917	24.0103	16	14	16.3	16.3	15	146.2	29.021	151
O60306	O60306	Intron-binding protein aquarius	AQR	23.1752	23.4526	23.508	23.2407	23.2152	23.7842	23.3922	23.558	23.8605	22.9878	23.1274	23.5578	10	10	10.6	10.6	10.6	171.29	13.195	31
O60313	O60313	Dynamin-like 120 kDa protein, mitochondrial;Dynamin-like 120 kDa protein, form S1	OPA1	28.4817	28.2277	28.7674	28.5557	28.3742	28.1284	28.6211	28.285	28.2101	28.504	28.4293	28.4829	58	58	59.8	59.8	59.8	111.63	323.31	1193
O60331;O14986;Q99755	O60331;O14986;Q99755	Phosphatidylinositol 4-phosphate 5-kinase type-1 gamma;Phosphatidylinositol 4-phosphate 5-kinase type-1 beta;Phosphatidylinositol 4-phosphate 5-kinase type-1 alpha	PIP5K1C;PIP5K1B;PIP5K1A	20.0625	20.3127	20.0617	19.2096	20.1982	20.0234	17	20.4711	17	20.4166	20.2861	20.0706	2	2	4.5	4.5	4.5	73.259	3.274	9
O60333	O60333	Kinesin-like protein KIF1B	KIF1B	25.4256	25.7191	24.7859	25.0182	25.3431	25.7317	25.8636	25.9856	25.6854	25.6473	25.8036	25.3023	5	3	6.5	3.5	2	204.47	3.5411	19
O60337	O60337	E3 ubiquitin-protein ligase MARCH6	MARCH6	21.455	21.1913	21.2188	21.4834	20.7028	21.5657	20.9142	21.3671	21.0697	21.1888	21.079	21.2588	4	4	6	6	6	102.54	5.5922	7
O60341	O60341	Lysine-specific histone demethylase 1A	KDM1A	23.4485	23.3141	23.464	23.4827	23.6996	23.758	23.8344	23.7988	23.841	23.4554	23.9362	23.4942	15	15	24.2	24.2	24.2	92.902	20.721	91
O60343	O60343	TBC1 domain family member 4	TBC1D4	25.0418	25.1871	25.2436	25.4518	25.2395	25.4345	25.4974	25.8832	25.8697	25.2515	25.6177	25.4839	30	29	32	32	31.2	146.56	63.488	389
O60427	O60427	Fatty acid desaturase 1	FADS1	21.115	22.1273	22.2529	22.9759	22.3878	22.2889	21.1305	21.8605	21.2327	21.289	21.6355	20.5918	5	5	17.1	17.1	17.1	51.964	10.813	18
O60437	O60437	Periplakin	PPL	24.9113	24.4081	25.201	25.0205	24.8252	25.2231	23.7225	24.4209	24.1742	24.2963	24.8317	24.7546	36	36	29.3	29.3	29.3	204.74	87.215	227
O60443	O60443	Non-syndromic hearing impairment protein 5	DFNA5	17	19.9386	19.3822	20.0593	19.206	19.9753	20.2511	19.6207	20.4059	17	17	20.122	3	3	9.3	9.3	9.3	54.554	2.5558	4
O60447	O60447	Ecotropic viral integration site 5 protein homolog	EVI5	17	17	17	17	17	17	17	17	17	17	17	20.2616	1	1	2	2	2	92.948	-2	0	+
O60462	O60462	Neuropilin-2	NRP2	21.0279	17	17	17	17	17	17	17	19.0978	20.8721	21.0709	17	1	1	1.6	1.6	1.6	104.86	5.6683	14
O60488	O60488	Long-chain-fatty-acid--CoA ligase 4	ACSL4	24.0488	24.2357	24.6161	24.5192	23.9447	23.79	24.245	23.7543	23.9454	23.1593	23.6942	23.9103	16	16	36.4	32.3	32.3	79.187	37.022	126
O60493	O60493	Sorting nexin-3	SNX3	24.4426	24.4527	24.5346	24.5788	24.1167	24.561	24.4368	24.3169	24.4315	24.2976	24.7367	24.5063	7	7	51.2	46.9	46.9	18.762	11.99	133
O60502	O60502	Protein O-GlcNAcase	MGEA5	23.9647	24.2562	23.789	23.902	24.5972	24.4249	24.2065	23.9564	23.6902	23.7907	23.9173	23.9467	13	13	21.4	21.4	21.4	102.91	26.688	84
O60504	O60504	Vinexin	SORBS3	23.4124	23.5574	22.6322	23.011	23.3178	23.1125	23.7517	23.654	23.7425	22.0896	22.6181	22.7069	7	7	16.5	16.5	16.5	75.34	12.85	54
O60506	O60506	Heterogeneous nuclear ribonucleoprotein Q	SYNCRIP	27.3495	27.3989	27.5041	27.472	27.5082	27.4293	27.6493	27.5868	27.7832	26.9745	27.142	27.1055	22	22	50.7	43	43	69.602	323.31	421
O60508	O60508	Pre-mRNA-processing factor 17	CDC40	20.9219	17	20.9225	21.394	21.1676	21.1084	17	21.0862	21.2156	20.8862	21.2285	21.0647	3	3	6.2	6.2	6.2	65.521	2.68	7
O60518	O60518	Ran-binding protein 6	RANBP6	22.9545	23.1165	24.0274	23.4963	23.3307	23.2469	22.6423	22.9689	22.9052	23.0349	22.4532	22.8743	17	17	23.6	21.9	21.9	124.71	32.541	86
O60524	O60524	Nuclear export mediator factor NEMF	NEMF	21.563	21.6994	21.949	21.8619	21.8693	21.9772	21.6829	21.4483	21.8175	21.8144	21.789	22.181	8	8	8.1	8.1	8.1	122.95	8.7752	31
O60568	O60568	Procollagen-lysine,2-oxoglutarate 5-dioxygenase 3	PLOD3	25.2966	25.1427	24.6669	24.6031	25.0264	24.8849	25.2384	24.3133	25.3194	24.4094	24.4178	24.4584	18	18	36.9	36.9	36.9	84.784	54.686	176
O60573	O60573	Eukaryotic translation initiation factor 4E type 2	EIF4E2	21.7204	22.0375	21.7664	21.5453	21.3867	21.4117	22.0613	21.8737	21.8654	21.7786	21.8471	21.7082	2	2	11.8	11.8	11.8	28.362	5.5233	28
O60610	O60610	Protein diaphanous homolog 1	DIAPH1	23.2931	23.6823	23.7512	23.1877	23.7132	23.5516	23.5057	22.9441	23.4819	23.3876	22.8815	23.3542	14	14	14.5	14.5	14.5	141.35	22.387	102
O60636	O60636	Tetraspanin-2	TSPAN2	19.1146	19.2883	19.0584	17	17	17	17	18.9676	18.7143	19.5701	20.3433	20.3447	1	1	5.4	5.4	5.4	24.147	4.2432	11
O60641	O60641	Clathrin coat assembly protein AP180	SNAP91	21.4968	23.0103	21.8987	22.1891	22.0964	23.5169	17	17	21.4798	23.4945	22.9057	22.611	3	3	7.6	6.3	6.3	92.501	35.872	28
O60645	O60645	Exocyst complex component 3	EXOC3	23.3232	23.44	22.9799	23.0136	23.545	23.3255	22.8841	23.172	23.3593	23.1312	23.025	23.49	11	11	17.5	17.5	17.5	86.844	10.513	57
O60662	O60662	Kelch-like protein 41	KLHL41	26.7445	26.7348	26.6909	26.3663	25.9357	26.4973	27.0767	26.8563	26.2506	26.6903	27.3796	27.4665	22	22	40.1	40.1	40.1	68.036	201.53	415
O60664	O60664	Perilipin-3	PLIN3	27.1998	26.9492	26.9576	26.9581	27.107	27.2897	27.2731	26.985	27.2084	26.3469	27.1599	26.9336	21	21	70.7	70.7	70.7	47.074	323.31	434
O60669	O60669	Monocarboxylate transporter 2	SLC16A7	21.3237	21.0261	21.1241	20.4603	20.8358	21.1598	21.0124	21.5097	20.9736	20.631	20.6267	20.8298	3	3	4.8	4.8	4.8	52.2	11.133	35
O60684;O15131	O60684	Importin subunit alpha-7	KPNA6	25.9748	26.1131	26.2372	26.1078	26.0226	26.1519	25.98	25.8232	26.1014	25.7389	25.9569	26.0776	15	10	34.5	34.5	25	60.029	146.04	195
O60701	O60701	UDP-glucose 6-dehydrogenase	UGDH	26.741	26.2332	27.0744	26.9986	26.768	26.5424	27.736	26.6077	27.1483	25.6559	26.0208	25.7778	22	22	65.6	65.6	65.6	55.023	95.399	329
O60706	O60706	ATP-binding cassette sub-family C member 9	ABCC9	20.963	20.9232	21.3778	21.7112	21.8459	21.4033	20.9142	21.9862	21.5124	21.7918	21.6888	21.861	4	4	3.5	3.5	3.5	174.22	5.1939	18
O60716	O60716	Catenin delta-1	CTNND1	27.147	27.0468	27.1345	27.1247	27.0493	27.2102	26.9126	27.4753	27.3256	26.858	27.2397	27.2037	38	38	49.1	49.1	49.1	108.17	323.31	658
O60725	O60725	Protein-S-isoprenylcysteine O-methyltransferase	ICMT	22.3749	22.7351	23.3471	22.8944	21.9535	22.0085	22.6317	22.7653	22.4626	23.0686	23.1178	23.125	2	2	9.5	9.5	9.5	31.938	3.8134	44
O60749	O60749	Sorting nexin-2	SNX2	24.8866	25.0613	24.3954	24.2978	24.9652	24.626	25.4749	24.8706	24.9627	24.4003	24.7839	24.5553	19	17	37.2	37.2	33.1	58.47	91.055	185
O60762	O60762	Dolichol-phosphate mannosyltransferase subunit 1	DPM1	24.7262	25.0148	24.6835	24.6163	25.0003	24.9407	24.7524	24.5285	24.5725	24.4063	24.7373	24.6119	7	7	37.3	37.3	37.3	29.634	44.639	144
O60763;REV__Q5VZ89	O60763	General vesicular transport factor p115	USO1	27.4526	27.6479	27.7205	27.6944	27.6644	27.4999	27.5909	27.3824	27.5332	27.6917	27.4445	27.4409	36	36	53.8	53.8	53.8	107.89	323.31	779
O60783	O60783	28S ribosomal protein S14, mitochondrial	MRPS14	23.987	24.0854	24.5526	23.9983	24.1681	23.5378	24.0313	24.2072	23.6132	24.9077	24.1763	24.1272	5	5	38.3	38.3	38.3	15.139	28.315	93
O60784	O60784	Target of Myb protein 1	TOM1	25.2558	24.9581	25.3361	25.4471	25.2517	25.6193	25.3057	25.4139	25.5314	24.7779	25.3491	25.4773	14	14	41.9	41.9	41.9	53.818	100.28	197
Q99879;Q99877;Q93079;Q5QNW6;P62807;P58876;P57053;O60814;Q99880;Q96A08	Q99879;Q99877;Q93079;Q5QNW6;P62807;P58876;P57053;O60814;Q99880;Q96A08	Histone H2B type 1-M;Histone H2B type 1-N;Histone H2B type 1-H;Histone H2B type 2-F;Histone H2B type 1-C/E/F/G/I;Histone H2B type 1-D;Histone H2B type F-S;Histone H2B type 1-K;Histone H2B type 1-L;Histone H2B type 1-A	HIST1H2BM;HIST1H2BN;HIST1H2BH;HIST2H2BF;HIST1H2BC;HIST1H2BD;H2BFS;HIST1H2BK;HIST1H2BL;HIST1H2BA	32.7933	32.7212	32.6814	32.6844	33.133	32.4743	32.9073	33.5255	33.092	33.3834	33.1191	32.8097	10	2	55.6	55.6	7.9	13.989	323.31	503
O60825;P16118;Q16877;Q16875	O60825	6-phosphofructo-2-kinase/fructose-2,6-bisphosphatase 2;6-phosphofructo-2-kinase;Fructose-2,6-bisphosphatase	PFKFB2	23.9963	22.6898	23.8639	24.1828	23.672	22.3445	25.5597	24.1399	24.2207	22.7312	21.8476	23.0386	16	16	37.6	37.6	37.6	58.476	31.141	71
O60826	O60826	Coiled-coil domain-containing protein 22	CCDC22	23.518	23.901	23.5133	23.5581	23.8883	23.7369	23.486	23.6159	23.6143	23.603	23.4074	23.7664	13	13	31.4	31.4	31.4	70.755	36.639	95
O60830	O60830	Mitochondrial import inner membrane translocase subunit Tim17-B	TIMM17B	22.8083	22.4863	22.8297	23.102	23.0807	22.6752	23.2205	22.8796	22.4729	22.2014	23.1129	22.7458	2	2	21.5	21.5	21.5	18.273	11.558	37
O60831	O60831	PRA1 family protein 2	PRAF2	24.3531	24.3249	23.807	23.8187	24.5507	24.194	24.4531	23.6764	24.1987	24.2585	23.821	23.8325	3	3	22.5	22.5	22.5	19.258	20.343	92
O60832	O60832	H/ACA ribonucleoprotein complex subunit 4	DKC1	25.3234	24.9311	25.4238	25.1584	25.1733	24.8988	25.2711	25.8025	25.6543	25.0186	25.3302	25.1431	16	16	37	37	37	57.673	50.351	191
O60841	O60841	Eukaryotic translation initiation factor 5B	EIF5B	25.4784	25.7436	25.7534	25.9181	25.865	25.9904	25.6059	25.6701	25.7672	25.6199	25.6815	25.8112	24	24	25.1	25.1	25.1	138.83	120.58	297
O60869	O60869	Endothelial differentiation-related factor 1	EDF1	22.0685	22.3338	22.4008	22.8568	22.0902	23.01	22.5437	22.7385	23.0635	21.6834	22.3855	22.8394	3	3	26.4	26.4	26.4	16.368	19.436	33
O60884	O60884	DnaJ homolog subfamily A member 2	DNAJA2	26.6031	26.4795	26.5367	26.535	26.5358	26.5059	26.4431	26.3401	26.528	26.5746	26.4794	26.5434	18	18	56.6	56.6	56.6	45.745	130.02	257
O60888	O60888	Protein CutA	CUTA	22.3803	22.4423	22.9296	23.4589	23.0029	23.5023	23.4022	23.0744	23.4325	22.8504	22.8268	23.2534	3	3	33	33	33	19.116	28.901	47
O60936	O60936	Nucleolar protein 3	NOL3	23.2922	22.7771	23.2099	23.2097	23.2956	22.6703	22.0627	21.0708	22.0764	22.9094	22.4494	22.0486	7	7	65.4	65.4	65.4	22.629	17.056	55
O75027	O75027	ATP-binding cassette sub-family B member 7, mitochondrial	ABCB7	25.0552	24.6531	24.9268	24.9421	25.0155	24.5374	24.8628	24.2416	24.4853	25.0962	24.8874	24.6821	15	15	25.1	25.1	25.1	82.64	80.806	199
O75044;Q7Z6B7	O75044;Q7Z6B7	SLIT-ROBO Rho GTPase-activating protein 2;SLIT-ROBO Rho GTPase-activating protein 1	SRGAP2;SRGAP1	19.1301	18.9167	19.6723	19.2997	19.0159	18.9718	17	19.0701	20.0026	17	19.4789	17	1	1	1.1	1.1	1.1	120.88	2.1921	8
O75052	O75052	Carboxyl-terminal PDZ ligand of neuronal nitric oxide synthase protein	NOS1AP	20.2219	20.4841	19.3818	20.061	20.4577	20.2859	17	20.1262	19.32	20.9747	20.8759	20.1278	2	2	6.3	6.3	6.3	56.149	2.506	6
O75054	O75054	Immunoglobulin superfamily member 3	IGSF3	21.6647	22.0406	21.3404	21.4811	21.4366	21.2427	20.9991	21.601	21.1789	21.9442	21.2636	21.9594	4	4	5.2	5.2	5.2	135.19	4.8256	19
O75083	O75083	WD repeat-containing protein 1	WDR1	29.0018	29.336	29.1348	29.127	29.3006	29.0694	29.4824	29.3161	29.4492	29.021	29.0871	29.1957	30	30	66.5	66.5	66.5	66.193	323.31	991
O75094	O75094	Slit homolog 3 protein	SLIT3	25.0654	24.2582	24.4156	24.6148	23.8327	23.4911	22.9516	24.7449	24.4273	25.23	24.7693	24.0745	24	24	21.9	21.9	21.9	167.71	61.063	209
O75112	O75112	LIM domain-binding protein 3	LDB3	30.7986	30.8968	30.5617	31.0343	30.2157	30.5213	29.6402	30.8341	30.7622	30.3713	30.8849	30.7549	34	34	53.5	53.5	53.5	77.134	323.31	1134
O75116	O75116	Rho-associated protein kinase 2	ROCK2	24.4355	25.0359	24.712	24.7153	24.6292	24.7369	24.8484	24.658	24.9419	24.7126	24.5651	24.6414	20	20	23.6	20	20	160.9	66.922	153
O75122	O75122	CLIP-associating protein 2	CLASP2	21.5367	22.2123	21.8585	22.5972	21.6638	22.6626	21.3493	21.6698	21.9383	22.0821	21.7864	21.9693	9	9	13.5	8.7	8.7	141.13	12.35	30
O75131;Q96FN4;Q96A23;O95741	O75131	Copine-3	CPNE3	27.47	27.0502	27.5015	27.5012	27.6408	27.5269	27.6818	27.3139	27.3115	27.4458	27.4736	27.3204	24	23	52.5	52.5	52.5	60.13	163.5	531
O75147	O75147	Obscurin-like protein 1	OBSL1	28.3713	28.908	28.7322	28.7681	28.0845	28.655	28.2775	28.9574	28.8531	28.0967	28.2465	28.4137	69	69	50.2	50.2	50.2	206.94	323.31	1357
O75150	O75150	E3 ubiquitin-protein ligase BRE1B	RNF40	22.3852	22.2533	22.2276	22.0027	22.0968	21.5544	22.2538	22.5241	22.3728	22.3769	22.2946	21.9092	7	7	11	11	11	113.65	4.4261	19
O75152	O75152	Zinc finger CCCH domain-containing protein 11A	ZC3H11A	20.241	20.604	20.4629	20.9214	19.9238	20.5387	20.1022	21.2564	21.3644	20.0231	20.9758	20.799	3	3	6.8	6.8	6.8	89.13	5.3511	25
O75153;Q9Y5I4	O75153	Clustered mitochondria protein homolog	CLUH	24.4738	24.6135	24.6362	24.6577	24.6458	24.4625	24.7749	24.6296	24.352	24.673	24.7445	24.6459	24	24	25.4	25.4	25.4	146.67	77.918	191
O75155	O75155	Cullin-associated NEDD8-dissociated protein 2	CAND2	26.9031	27.0902	27.0592	27.1112	26.9141	27.1285	26.3579	26.6174	26.4947	26.43	26.3166	26.9174	38	38	51.4	47.9	47.9	135.25	261.39	602
O75161	O75161	Nephrocystin-4	NPHP4	24.593	24.5439	17	17	24.4832	24.2608	17	24.4997	24.4361	24.5371	17	24.1661	3	3	3	3	3	157.6	2.8303	4
O75165	O75165	DnaJ homolog subfamily C member 13	DNAJC13	25.5376	25.4038	25.2331	25.2214	25.6592	25.5444	25.2215	25.3115	25.5201	25.4542	25.4236	25.3762	42	42	24.3	24.3	24.3	254.41	130.23	380
O75170	O75170	Serine/threonine-protein phosphatase 6 regulatory subunit 2	PPP6R2	21.7976	22.2089	22.6078	22.1892	22.6123	22.9889	22.3709	22.5168	22.9498	22.4334	22.5158	22.6265	7	7	12	12	12	104.94	64.381	68
O75175	O75175	CCR4-NOT transcription complex subunit 3	CNOT3	20.5087	17	20.5365	17	20.2987	20.5586	20.089	20.1043	20.4735	20.8264	17	17	2	2	3.6	3.6	3.6	81.871	2.8244	6
O75179	O75179	Ankyrin repeat domain-containing protein 17	ANKRD17	17	17	19.7563	20.1435	20.2829	20.8532	17	20.5566	20.3933	17	20.0829	20.1948	4	4	3.7	2	2	274.25	2.9337	12
O75190;Q8WWF6;Q7Z6W7	O75190;Q8WWF6	DnaJ homolog subfamily B member 6;DnaJ homolog subfamily B member 3	DNAJB6;DNAJB3	23.9611	23.1322	23.4521	23.7685	23.5913	23.3141	22.4077	23.9444	23.9914	23.417	24.0614	24.133	6	6	23	23	23	36.087	20.073	78
O75208	O75208	Ubiquinone biosynthesis protein COQ9, mitochondrial	COQ9	25.219	24.8508	25.1458	25.0057	24.4118	24.7013	25.206	24.2334	24.331	25.2373	25.236	24.5988	8	8	37.1	37.1	37.1	35.509	39.515	118
O75223	O75223	Gamma-glutamylcyclotransferase	GGCT	24.8053	25.4897	24.9839	24.8899	24.6933	24.7318	25.1947	25.3745	25.0318	25.4566	25.0201	24.8412	8	8	45.2	45.2	45.2	21.007	87.594	193
O75251	O75251	NADH dehydrogenase [ubiquinone] iron-sulfur protein 7, mitochondrial	NDUFS7	25.701	25.3846	26.0491	25.7488	25.7189	25.4191	25.7204	25.4236	25.448	26.4874	25.9001	25.8658	9	9	46.5	46.5	46.5	23.563	218	163
O75298	O75298	Reticulon-2	RTN2	24.4815	24.8419	23.7963	24.0284	24.2099	24.3273	23.7337	23.9308	24.0023	25.6023	25.0974	24.9232	6	6	11.2	11.2	11.2	59.263	133.2	124
O75306	O75306	NADH dehydrogenase [ubiquinone] iron-sulfur protein 2, mitochondrial	NDUFS2	28.2934	28.0281	28.2221	27.8792	28.0606	27.7221	28.0386	27.9779	27.7291	28.5922	28.2078	28.1494	23	23	60.3	60.3	60.3	52.545	231.2	462
O75323	O75323	Protein NipSnap homolog 2	GBAS	27.9364	27.7448	27.9536	27.6857	27.7988	27.5407	27.5738	27.674	27.2002	28.1466	27.9143	27.654	12	12	48.3	48.3	48.3	33.742	158.94	274
O75340	O75340	Programmed cell death protein 6	PDCD6	23.4638	22.8924	22.6909	23.3927	23.5554	23.4364	24.1997	23.1383	23.5154	23.242	23.2371	23.0331	7	7	48.2	48.2	48.2	21.868	13.11	63
O75348	O75348	V-type proton ATPase subunit G 1	ATP6V1G1	20.4779	20.6268	20.7563	21.2721	20.7273	21.0087	21.3212	20.6131	21.1588	20.892	20.9701	20.706	3	2	33.9	33.9	21.2	13.757	5.8021	18
O75351	O75351	Vacuolar protein sorting-associated protein 4B	VPS4B	22.3515	23.1082	22.9982	23.107	23.1913	22.9866	23.4529	23.1417	23.4008	22.0994	22.0763	22.741	6	6	31.5	24.3	24.3	49.301	39.521	46
O75352	O75352	Mannose-P-dolichol utilization defect 1 protein	MPDU1	24.744	24.7802	24.419	24.571	24.8223	24.5406	24.6092	24.3941	24.5492	24.5846	24.382	24.3932	4	4	21.1	21.1	21.1	26.638	14.121	44
O75367	O75367	Core histone macro-H2A.1	H2AFY	29.3826	29.1169	29.1557	28.9702	28.9889	28.744	29.2446	29.0025	29.0588	29.6588	29.7447	29.2143	12	12	43	36	36	39.617	323.31	380
O75368	O75368	SH3 domain-binding glutamic acid-rich-like protein	SH3BGRL	23.6017	24.0751	24.0456	24.2213	23.4758	24.2511	24.205	23.6375	24.3498	23.5584	24.4321	24.5333	4	4	52.6	52.6	52.6	12.774	33.01	50
O75369	O75369	Filamin-B	FLNB	25.8242	26.1446	27.8772	27.6854	28.1063	28.3596	28.748	26.5851	27.8428	24.4209	20.594	22.3758	91	91	57.1	53.1	53.1	278.16	323.31	854
O75376	O75376	Nuclear receptor corepressor 1	NCOR1	23.8642	23.9208	23.6858	24.0266	23.5556	24.1684	23.8728	23.8913	23.7946	24.2087	24.0256	24.0194	3	3	3.1	3.1	3.1	270.21	2.138	26
O75380	O75380	NADH dehydrogenase [ubiquinone] iron-sulfur protein 6, mitochondrial	NDUFS6	22.3549	22.3134	22.1933	22.7117	22.3277	21.4282	22.2436	22.1219	21.8737	22.4607	22.7265	21.7001	4	4	49.2	49.2	49.2	13.711	5.5086	34
O75381	O75381	Peroxisomal membrane protein PEX14	PEX14	23.5829	23.0054	23.4085	22.9517	23.5277	23.5406	23.0679	23.2646	23.2054	23.132	23.5059	23.132	6	6	27.3	27.3	27.3	41.236	15.981	73
O75382	O75382	Tripartite motif-containing protein 3	TRIM3	20.3877	20.2691	20.7304	17	17	21.8604	20.6705	17	20.9793	17	20.2449	20.3751	2	2	3	3	3	80.829	6.1926	3
O75390	O75390	Citrate synthase, mitochondrial	CS	30.788	30.2714	30.743	30.5715	30.6321	30.3924	30.6053	30.0721	29.8527	30.7497	30.5214	30.2376	27	27	60.7	60.7	60.7	51.712	323.31	825
O75394	O75394	39S ribosomal protein L33, mitochondrial	MRPL33	21.7245	21.5774	21.8509	21.6285	21.4456	21.5199	21.4083	21.2374	20.8276	21.7605	21.6472	22.0329	1	1	16.9	16.9	16.9	7.6191	3.0815	34
O75396	O75396	Vesicle-trafficking protein SEC22b	SEC22B	26.6711	26.7098	26.3434	26.1867	26.6619	26.4967	26.4837	26.1377	26.335	26.3221	26.2075	26.3909	11	11	47.9	47.9	47.9	24.593	247.08	244
O75400	O75400	Pre-mRNA-processing factor 40 homolog A	PRPF40A	23.9584	23.5443	23.3828	23.4691	24.0212	23.5432	24.0937	23.9509	23.7364	23.6876	23.9717	23.6315	9	9	11	11	11	108.8	17.855	75
O75431	O75431	Metaxin-2	MTX2	26.0043	25.685	26.1755	25.8521	25.812	25.7878	26.1715	25.4609	25.4734	25.9825	26.0804	26.0826	13	13	67.3	67.3	67.3	29.763	68.133	206
O75436	O75436	Vacuolar protein sorting-associated protein 26A	VPS26A	24.6199	24.9815	24.7648	24.9566	24.9631	24.8717	24.934	24.9025	25.0991	25.1643	24.7571	25.0334	8	7	33.3	33.3	31.2	38.169	52.115	206
O75438	O75438	NADH dehydrogenase [ubiquinone] 1 beta subcomplex subunit 1	NDUFB1	23.8157	24.0908	23.7815	23.8614	23.942	23.4468	24.4782	23.9425	23.1357	24.8035	24.0571	23.8781	3	3	34.5	34.5	34.5	6.9611	7.5365	77
O75439	O75439	Mitochondrial-processing peptidase subunit beta	PMPCB	25.5332	25.4314	25.3744	25.3062	25.6254	25.2762	25.3816	25.2258	25.0439	25.4891	25.5051	25.46	12	12	34.4	32.9	32.9	54.366	68.428	255
O75443	O75443	Alpha-tectorin	TECTA	17	21.8167	21.5865	17	17	22.9076	17	20.7047	17	21.6332	17	22.0422	2	2	1	1	1	239.52	2.4538	2
O75448	O75448	Mediator of RNA polymerase II transcription subunit 24	MED24	20.3799	17	20.4875	20.3581	20.1485	20.7857	19.9838	17	20.2939	17	20.0845	20.0527	3	3	4.8	4.8	4.8	110.3	4.5695	11
O75475	O75475	PC4 and SFRS1-interacting protein	PSIP1	25.0022	25.1588	24.9892	25.3859	25.6294	25.4983	25.5907	25.7866	25.8506	25.1966	25.5219	25.419	9	9	24.9	23	23	60.103	37.859	125
O75477	O75477	Erlin-1	ERLIN1	21.7525	21.8648	21.9404	21.8483	21.5503	21.8616	21.5061	21.9033	21.9418	21.6603	21.9878	21.8876	4	4	24.9	13	13	38.925	6.3098	10
O75489	O75489	NADH dehydrogenase [ubiquinone] iron-sulfur protein 3, mitochondrial	NDUFS3	28.2053	27.7229	28.0762	27.885	27.8995	27.865	28.057	27.651	27.3911	28.2141	27.9967	28.1983	17	17	55.3	55.3	55.3	30.241	323.31	475
O75494;Q8WXF0	O75494	Serine/arginine-rich splicing factor 10	SRSF10	23.8752	23.5702	23.9069	23.7089	23.9427	24.1089	23.6804	24.3596	24.3298	23.8257	23.7545	23.9046	5	5	23.7	23.7	23.7	31.3	10.83	68
O75521	O75521	Enoyl-CoA delta isomerase 2, mitochondrial	ECI2	27.3084	26.7357	27.0292	26.8622	27.4938	27.0045	27.1664	26.4296	26.2922	27.3176	27.3854	27.0336	22	22	55.6	55.6	55.6	43.585	170.28	459
O75531	O75531	Barrier-to-autointegration factor;Barrier-to-autointegration factor, N-terminally processed	BANF1	23.0379	23.8356	23.3222	23.6353	23.4134	23.3444	23.4451	23.8061	23.7421	23.1929	23.5411	23.5787	4	4	49.4	49.4	49.4	10.058	13.141	51
O75533	O75533	Splicing factor 3B subunit 1	SF3B1	27.9004	27.5373	27.7715	27.7977	27.9911	27.8348	27.9204	28.0903	28.1255	27.6504	27.9576	27.7496	53	53	53.5	53.5	53.5	145.83	279.77	1009
O75534	O75534	Cold shock domain-containing protein E1	CSDE1	25.5546	25.7209	25.8015	25.6199	25.593	25.6099	25.7679	25.7164	25.787	25.7568	25.7675	25.6761	25	25	30.7	30.7	30.7	88.884	101.74	355
O75553	O75553	Disabled homolog 1	DAB1	20.4113	20.9123	21.7455	21.4107	17	20.2801	17	21.298	20.7715	20.9781	21.3525	21.4096	3	3	5.8	5.8	5.8	63.774	6.8451	37
O75569	O75569	Interferon-inducible double-stranded RNA-dependent protein kinase activator A	PRKRA	25.0496	25.0013	25.1454	25.2307	24.8452	24.7382	24.8399	25.2063	25.0994	24.9823	25.0465	25.1333	8	8	37.4	37.4	37.4	34.404	38.591	179
O75582	O75582	Ribosomal protein S6 kinase alpha-5	RPS6KA5	20.9319	22.6371	22.0752	22.8602	22.3483	22.6878	21.4962	22.5964	22.6257	23.1813	23.0938	22.2358	1	1	2	2	2	89.864	-2	6	+
O75600	O75600	2-amino-3-ketobutyrate coenzyme A ligase, mitochondrial	GCAT	23.6244	22.3518	25.5384	25.0863	24.133	22.911	23.7028	23.749	23.6543	24.2843	24.2647	23.3214	11	11	38.9	38.9	38.9	45.285	68.584	50
O75608	O75608	Acyl-protein thioesterase 1	LYPLA1	26.8323	26.8751	27.0829	27.1744	26.849	26.945	27.2099	26.7111	26.9038	26.288	26.6292	26.7124	8	8	66.5	66.5	66.5	24.669	247.37	204
O75643	O75643	U5 small nuclear ribonucleoprotein 200 kDa helicase	SNRNP200	27.4275	27.2642	27.4032	27.4654	27.6557	27.5091	27.5295	27.6617	27.8989	27.4346	27.4491	27.324	67	67	37.9	37.9	37.9	244.5	323.31	947
O75648	O75648	Mitochondrial tRNA-specific 2-thiouridylase 1	TRMU	19.7557	19.2874	19.8938	17	17	17	19.9414	20.0632	19.1784	20.2936	20.758	20.2399	1	1	3.8	3.8	3.8	47.744	2.0215	3
O75663	O75663	TIP41-like protein	TIPRL	25.5914	25.7235	25.6246	25.7636	25.7584	26.0217	25.65	25.8242	25.9198	24.9316	25.7122	25.7528	13	13	54.8	54.8	54.8	31.444	72.993	207
O75676	O75676	Ribosomal protein S6 kinase alpha-4	RPS6KA4	17	17	17	17	17	17	17	17	17	17	17	17	1	1	2.1	2.1	2.1	85.605	2.1685	1
O75688	O75688	Protein phosphatase 1B	PPM1B	23.6617	24.305	24.6837	24.5269	24.3115	24.7687	24.1098	24.3193	24.3919	24.3941	24.1602	24.4587	12	10	30.3	30.3	25.7	52.642	47.979	76
O75694	O75694	Nuclear pore complex protein Nup155	NUP155	25.1553	24.9216	25.0624	25.089	25.3585	25.0872	25.2303	25.2478	25.4347	25.3459	25.3382	24.9008	27	27	25.8	25.8	25.8	155.2	141.82	323
O75718	O75718	Cartilage-associated protein	CRTAP	23.1534	22.2788	21.8872	22.185	22.3272	22.3392	23.495	21.927	22.8601	21.678	21.7019	21.5156	8	8	22.9	22.9	22.9	46.561	11.262	66
O75746	O75746	Calcium-binding mitochondrial carrier protein Aralar1	SLC25A12	29.1285	28.7427	29.0508	28.7263	29.132	28.5991	28.8208	28.5456	28.5116	29.6941	29.4033	28.9913	39	29	67.1	67.1	58	74.761	323.31	991
O75764	O75764	Transcription elongation factor A protein 3	TCEA3	20.0752	17	20.5865	20.7165	20.5057	20.5147	20.6011	21.828	21.0841	21.1686	22.3269	21.537	3	3	11.2	11.2	11.2	38.971	6.6917	17
O75781	O75781	Paralemmin-1	PALM	21.4771	21.6738	21.1177	21.4504	21.0783	21.0409	21.07	21.7114	21.987	21.2582	20.9767	20.7907	4	4	18.3	16.5	16.5	42.075	3.9568	19
O75787	O75787	Renin receptor	ATP6AP2	20.4053	20.9351	20.9744	20.0216	20.9014	20.9829	21.0293	21.2589	20.8975	21.3815	20.8888	21.024	1	1	3.1	3.1	3.1	39.008	3.8436	38
O75794	O75794	Cell division cycle protein 123 homolog	CDC123	20.1505	20.2718	20.1019	20.4308	20.3035	20.8388	20.4654	20.3769	21.0397	17	19.7496	20.0955	2	2	5.7	5.7	5.7	39.134	3.4885	7
O75818	O75818	Ribonuclease P protein subunit p40	RPP40	17	17	17	20.3199	17	20.8039	17	17	21.1541	17	20.38	21.0385	1	1	5	5	5	41.833	3.0351	6
O75821	O75821	Eukaryotic translation initiation factor 3 subunit G	EIF3G	25.2175	25.2627	25.4481	25.5159	25.2563	25.4124	25.4213	25.7151	25.3752	24.9157	25.216	25.2818	12	12	45.3	45.3	45.3	35.611	40.199	156
O75822	O75822	Eukaryotic translation initiation factor 3 subunit J	EIF3J	22.6565	22.8447	23.5981	23.4795	22.4837	23.4339	23.2144	22.8639	23.3619	22.4505	22.7981	23.2687	4	4	17.1	17.1	17.1	29.062	9.1495	68
O75832	O75832	26S proteasome non-ATPase regulatory subunit 10	PSMD10	23.4223	23.7688	24.1919	24.2833	23.487	24.0746	24.097	23.623	24.171	23.4035	24.2049	23.7798	8	8	50	50	50	24.428	19.623	93
O75844	O75844	CAAX prenyl protease 1 homolog	ZMPSTE24	22.6882	21.8686	22.5023	22.3695	22.0426	22.2835	22.5403	21.6114	21.9212	22.3843	21.787	22.2931	10	10	24.2	24.2	24.2	54.812	19.508	57
O75874	O75874	Isocitrate dehydrogenase [NADP] cytoplasmic	IDH1	26.3425	26.9675	26.812	27.1135	26.8715	27.0717	27.6151	26.9855	27.1283	26.6267	27.1758	26.8392	19	19	56.8	52.9	52.9	46.659	204.58	431
O75879	O75879	Glutamyl-tRNA(Gln) amidotransferase subunit B, mitochondrial	GATB	21.0971	20.9666	21.5734	21.281	21.0668	21.346	20.6654	20.0678	21.1216	20.9119	21.5493	21.5008	4	4	10.2	10.2	10.2	61.863	7.6628	27
O75880	O75880	Protein SCO1 homolog, mitochondrial	SCO1	24.9265	24.526	24.9311	25.5671	24.8197	24.6094	25.1251	24.6576	24.6109	25.2856	25.1929	24.9002	5	5	20.3	20.3	20.3	33.814	7.0611	56
O75884	O75884	Putative hydrolase RBBP9	RBBP9	23.2509	23.7136	23.9538	24.1665	23.4527	23.5571	23.7967	23.7802	24.1632	23.362	23.6353	24.1445	7	7	59.1	59.1	59.1	21	14.141	47
O75907	O75907	Diacylglycerol O-acyltransferase 1	DGAT1	21.9468	22.0157	21.749	21.6983	22.0007	21.4127	21.6568	21.3767	21.4786	21.8076	21.3938	21.564	3	3	8.8	8.8	8.8	55.278	9.4366	51
O75909	O75909	Cyclin-K	CCNK	21.3323	21.0936	21.1673	20.8988	21.0997	21.0052	21.4494	21.3878	21.2883	21.7552	21.0407	21.6356	2	2	7.4	7.4	7.4	64.239	12.315	14
O75915	O75915	PRA1 family protein 3	ARL6IP5	28.2602	28.304	27.6501	27.5218	28.0532	27.8741	27.5695	27.7657	27.7214	27.9272	27.7995	28.0384	8	8	31.9	31.9	31.9	21.614	323.31	217
O75923	O75923	Dysferlin	DYSF	27.7181	27.8888	27.5899	27.4365	26.9181	26.5304	26.3508	26.7525	27.3971	27.5668	27.0275	27.4893	61	60	43.5	43.5	42.8	237.29	222.45	679
O75925;O75928	O75925;O75928	E3 SUMO-protein ligase PIAS1;E3 SUMO-protein ligase PIAS2	PIAS1;PIAS2	20.3776	20.4819	20.5584	20.3133	20.6201	19.9873	20.9578	20.7723	20.5077	21.0196	20.4452	20.3748	2	2	3.7	3.7	3.7	71.835	2.1126	7
O75934	O75934	Pre-mRNA-splicing factor SPF27	BCAS2	21.9909	21.3763	21.1481	21.2623	22.3419	21.3724	21.5194	21.3659	21.8137	20.9831	21.2149	21.5316	3	3	24.4	24.4	24.4	26.131	10.045	10
O75935	O75935	Dynactin subunit 3	DCTN3	23.7294	23.704	24.1899	24.3428	23.4411	24.5899	24.4887	23.2003	23.7744	23.507	23.4749	24.0477	7	7	40.3	40.3	40.3	21.119	77.597	74
O75937	O75937	DnaJ homolog subfamily C member 8	DNAJC8	22.1147	21.8841	21.9546	21.5742	22.0731	22.7479	22.7241	22.227	22.4674	21.1989	22.333	22.0726	6	6	26.5	26.5	26.5	29.841	5.942	13
O75947	O75947	ATP synthase subunit d, mitochondrial	ATP5H	27.5848	26.8286	27.5834	27.4394	27.6043	27.1954	27.6675	26.7456	26.7689	27.5592	27.5085	27.2676	12	12	80.7	80.7	80.7	18.491	143.03	340
O75953	O75953	DnaJ homolog subfamily B member 5	DNAJB5	23.3262	23.9977	23.417	23.7288	23.6454	23.633	23.0288	23.8735	23.5467	23.6172	23.5899	23.7386	8	8	33.6	33.6	33.6	39.133	38.446	48
O75954	O75954	Tetraspanin-9	TSPAN9	22.493	22.8358	22.2466	22.4846	22.5259	22.4844	22.0247	21.9229	21.8561	22.9194	22.7796	22.6503	3	3	20.1	20.1	20.1	26.779	10.715	66
O75955	O75955	Flotillin-1	FLOT1	27.5498	27.6265	27.9239	27.4536	27.4046	27.2924	27.2738	27.6913	27.7969	27.7211	27.4966	27.568	28	28	74.5	74.5	74.5	47.355	323.31	637
O75962	O75962	Triple functional domain protein	TRIO	21.4035	21.147	21.2162	21.3879	21.5968	21.4378	20.4314	21.9524	21.8086	17	21.2814	21.2358	6	6	4.9	4.9	4.9	346.9	21.83	20
O75964	O75964	ATP synthase subunit g, mitochondrial	ATP5L	28.2777	27.9663	28.268	28.1088	28.3542	27.9284	28.362	27.6089	27.4684	28.758	28.3179	28.0372	7	7	54.4	54.4	54.4	11.428	51.971	225
O75976	O75976	Carboxypeptidase D	CPD	21.1575	21.4498	21.2349	21.6464	21.7869	21.7081	22.0809	20.8989	21.3747	21.5407	20.7319	20.9413	6	6	7.2	7.2	7.2	152.93	11.232	26
O76003	O76003	Glutaredoxin-3	GLRX3	27.2174	27.4561	27.5911	27.6716	27.3403	27.7523	27.6406	26.9772	27.393	27.0005	27.548	27.2538	18	18	60.6	60.6	60.6	37.432	57.786	284
O76021	O76021	Ribosomal L1 domain-containing protein 1	RSL1D1	24.3631	24.3367	24.8351	24.8252	24.3159	24.3631	24.7538	24.9398	25.1459	23.9236	24.3909	24.3934	13	13	31	31	31	54.972	32.023	92
O76024	O76024	Wolframin	WFS1	24.5732	23.9732	23.7415	23.0939	23.9486	24.2471	23.6078	23.2568	23.249	23.0003	23.4782	23.0716	12	12	19.9	19.9	19.9	100.29	60.369	97
O76031	O76031	ATP-dependent Clp protease ATP-binding subunit clpX-like, mitochondrial	CLPX	24.5602	24.481	24.5896	24.3318	24.3853	24.4397	23.9084	24.1839	24.1568	24.4325	24.3155	24.4235	14	14	38.2	38.2	38.2	69.223	25.743	87
O76041	O76041	Nebulette	NEBL	29.9324	29.5897	29.6619	29.854	29.5238	29.7857	28.7777	29.8884	29.6418	28.7923	29.6274	29.9867	74	73	68.9	68.9	68.9	116.45	323.31	1514
O76062	O76062	Delta(14)-sterol reductase	TM7SF2	22.1746	22.3165	21.9606	22.3142	22.8541	22.2727	22.5305	22.4304	22.502	22.8841	22.396	22.2704	4	4	11.5	11.5	11.5	46.405	4.7281	28
O76071	O76071	Probable cytosolic iron-sulfur protein assembly protein CIAO1	CIAO1	23.9591	24.0152	23.9795	24.022	24.3112	23.6362	23.9117	23.8991	23.9522	24.4925	24.168	24.202	11	11	50.4	50.4	50.4	37.84	39.917	118
O76094	O76094	Signal recognition particle subunit SRP72	SRP72	24.5247	24.6476	24.6217	24.6502	24.6496	24.679	24.9804	24.6044	24.7123	24.2737	24.7484	24.4601	15	15	29.1	29.1	29.1	74.605	100.78	241
O94760	O94760	N(G),N(G)-dimethylarginine dimethylaminohydrolase 1	DDAH1	23.5019	23.3597	23.9809	24.7193	23.6637	23.7122	24.475	24.3012	24.5808	24.3816	24.058	24.1588	9	8	45.6	45.6	42.8	31.121	15.68	75
O94776	O94776	Metastasis-associated protein MTA2	MTA2	23.3276	23.3137	23.219	23.0384	23.1962	23.0367	23.6312	23.789	23.794	23.1497	23.214	23.0058	11	10	21.1	21.1	19.2	75.022	25.903	73
O94811	O94811	Tubulin polymerization-promoting protein	TPPP	20.4252	20.5311	20.4481	20.7938	17	20.7856	20.6301	20.4405	20.7539	17	20.8007	21.2731	1	1	7.3	7.3	7.3	23.693	21.326	2
O94822	O94822	E3 ubiquitin-protein ligase listerin	LTN1	21.6587	22.3057	22.3097	22.1657	22.1853	22.2193	22.0424	21.8234	22.4514	22.6518	22.1314	22.114	9	9	7.2	7.2	7.2	200.55	21.735	47
O94826	O94826	Mitochondrial import receptor subunit TOM70	TOMM70A	27.2529	27.0559	27.2777	27.199	27.0585	27.0364	27.108	26.8906	26.9108	27.1543	27.1629	27.1855	29	29	63.7	63.7	63.7	67.454	296.74	488
O94829	O94829	Importin-13	IPO13	18.346	19.7441	17	17	19.8516	20.1837	19.7535	20.2924	17	17	19.9475	19.5498	1	1	1.5	1.5	1.5	108.19	2.4252	17
O94832	O94832	Unconventional myosin-Id	MYO1D	20.4202	21.0827	17	20.8735	20.9669	21.0777	21.8228	20.2193	21.3318	17	20.3762	20.4516	7	7	8.9	8.9	8.9	116.2	9.5438	14
O94851	O94851	Protein-methionine sulfoxide oxidase MICAL2	MICAL2	21.6071	22.2048	21.2538	21.5105	22.1276	22.0104	21.9231	21.7115	22.8063	20.3423	21.0462	21.5693	7	7	9.9	7.6	7.6	126.69	6.02	11
O94855	O94855	Protein transport protein Sec24D	SEC24D	24.3893	24.2476	23.9381	23.8424	24.3933	23.8184	25.0968	23.4343	24.2682	24.1292	23.561	23.4948	12	12	18.8	17.3	17.3	113.01	26.054	111
O94874	O94874	E3 UFM1-protein ligase 1	UFL1	25.4543	25.4247	25.0983	25.3566	25.53	25.4041	25.2276	25.1253	25.2893	25.1295	25.3825	25.236	19	19	31	31	31	89.594	80.422	186
O94875	O94875	Sorbin and SH3 domain-containing protein 2	SORBS2	29.5972	29.4421	29.3638	29.3032	29.0486	29.1018	29.0193	30.021	29.8418	27.6553	28.9995	29.3561	42	41	39.1	39.1	38.1	124.11	252.62	986
O94887	O94887	FERM, RhoGEF and pleckstrin domain-containing protein 2	FARP2	23.0958	22.7558	23.0673	23.5665	23.0612	22.7768	22.9758	22.6166	23.0075	23.1906	22.9693	23.4939	4	4	8.2	8.2	8.2	119.89	3.9416	12
O94901	O94901	SUN domain-containing protein 1	SUN1	26.5069	26.062	26.112	26.1379	26.422	26.1695	26.0367	26.2245	26.1457	26.3802	26.4276	26.1032	22	22	37.4	37.4	37.4	90.063	171.04	510
O94903	O94903	Proline synthase co-transcribed bacterial homolog protein	PROSC	24.2186	24.3628	24.4536	24.6035	24.6146	24.6504	24.5448	23.7469	24.359	23.9248	24.3059	24.4477	8	8	32.4	32.4	32.4	30.344	38.237	114
O94905	O94905	Erlin-2	ERLIN2	26.4402	26.5312	26.229	26.2143	26.4768	26.3653	26.2649	26.3123	26.0571	26.7434	26.5663	26.5923	19	15	59	59	50.4	37.839	185.19	322
O94906	O94906	Pre-mRNA-processing factor 6	PRPF6	25.3028	25.1661	25.2073	25.0089	25.3214	25.0292	25.4011	25.516	25.6436	25.3208	25.3622	24.8836	27	27	34.9	34.9	34.9	106.92	70.031	275
O94915	O94915	Protein furry homolog-like	FRYL	22.012	21.9433	22.7647	22.7281	22.0811	22.888	22.3772	22.3225	22.5277	22.3097	21.9513	22.6557	10	10	4.5	4.5	4.5	339.59	9.4999	34
O94919	O94919	Endonuclease domain-containing 1 protein	ENDOD1	20.9852	21.4082	17	21.0503	21.0778	21.0726	21.6253	19.989	21.2278	20.936	20.0526	20.7292	3	3	12	12	12	55.016	12.632	37
O94925	O94925	Glutaminase kidney isoform, mitochondrial	GLS	27.2708	26.9673	26.7562	26.4911	27.3501	27.2636	26.8445	25.9332	26.3341	27.0402	26.9024	26.6362	31	31	56.2	56.2	56.2	73.46	129.18	525
O94952	O94952	F-box only protein 21	FBXO21	22.1279	22.1472	21.7673	22.0048	22.4089	22.0902	22.4803	22.0051	22.0122	22.1632	22.1829	22.4118	3	3	7.3	7.3	7.3	72.269	3.0719	13
O94953	O94953	Lysine-specific demethylase 4B	KDM4B	21.1626	17	21.4149	21.2172	21.7453	21.4568	21.3502	17	21.312	20.7066	21.2775	20.465	5	5	8	8	8	121.9	5.1918	16
O94966	O94966	Ubiquitin carboxyl-terminal hydrolase 19	USP19	20.9105	21.0879	21.132	21.5795	21.2797	21.1504	21.7066	21.3816	21.6613	21.47	21.6694	21.4502	8	8	10.5	10.5	10.5	145.65	20.947	32
O94967	O94967	WD repeat-containing protein 47	WDR47	17	17	17	21.2326	22.068	21.4091	21.0856	20.7886	21.4906	21.0945	17	17	3	3	5	5	5	101.95	2.2521	3
O94973	O94973	AP-2 complex subunit alpha-2	AP2A2	26.3647	26.6169	26.4977	26.5143	26.7904	26.6267	26.5334	26.4631	26.5244	26.4349	26.5753	26.4412	24	24	49.9	38.2	38.2	103.96	187.19	454
O94979	O94979	Protein transport protein Sec31A	SEC31A	26.8457	26.8199	26.969	27.1599	26.9378	26.9968	27.1388	26.937	27.0422	26.8437	26.7923	26.7033	33	33	32.5	32.5	32.5	133.01	323.31	501
O95070	O95070	Protein YIF1A	YIF1A	22.7362	22.2155	22.0873	22.3023	22.3375	22.3348	22.771	21.8432	21.9793	23.0607	22.4295	22.6138	3	3	15.7	15.7	15.7	32.011	10.829	41
O95071	O95071	E3 ubiquitin-protein ligase UBR5	UBR5	21.249	20.9969	20.8538	21.1739	21.1886	21.118	21.2757	21.092	20.9785	21.8584	21.0706	20.6281	5	5	3.2	3.2	3.2	309.35	7.4941	11
O95084	O95084	Serine protease 23	PRSS23	22.0045	19.5349	20.1578	20.2074	20.4802	18.8216	20.408	20.7753	21.4922	17	20.9715	17	3	3	14.6	14.6	14.6	43.001	8.4625	10
O95104	O95104	Splicing factor, arginine/serine-rich 15	SCAF4	23.7991	23.6942	23.4491	23.7632	23.8073	23.4705	23.7858	24.0172	23.9891	23.7622	23.7473	23.5284	7	5	7.9	7.9	6.3	125.87	16.299	85
O95139	O95139	NADH dehydrogenase [ubiquinone] 1 beta subcomplex subunit 6	NDUFB6	26.032	25.6288	26.0522	25.9828	25.685	25.3476	25.8898	25.8803	25.5315	26.2633	25.8306	26.0296	4	4	37.5	37.5	37.5	15.489	29.9	134
O95140	O95140	Mitofusin-2	MFN2	25.6548	25.6041	25.7909	25.8136	25.6327	25.3714	25.4217	25.4839	25.2745	25.8529	25.6751	25.5029	20	19	36.9	36.9	35.9	86.401	69.118	296
O95155	O95155	Ubiquitin conjugation factor E4 B	UBE4B	23.4142	24.188	23.8382	23.9359	24.0426	24.103	23.3676	23.9985	23.861	23.6267	24.0004	24.1086	17	17	20.7	20.7	20.7	146.18	41.069	135
O95159	O95159	Zinc finger protein-like 1	ZFPL1	23.8063	23.5901	23.8434	23.3427	23.6959	23.1685	24.1284	23.4956	23.5399	23.0827	23.7248	23.7436	6	6	27.1	27.1	27.1	34.114	8.1502	53
O95163	O95163	Elongator complex protein 1	IKBKAP	24.7249	24.7437	24.7169	24.7798	24.6723	24.8444	24.6614	24.5974	24.6353	24.6093	24.8025	24.707	22	22	23.1	23.1	23.1	150.25	40.958	265
O95166	O95166	Gamma-aminobutyric acid receptor-associated protein	GABARAP	22.0829	21.9724	22.1407	22.2142	22.1846	22.3525	22.4271	22.6618	22.3334	17	22.0603	22.1763	1	1	9.4	9.4	9.4	13.918	2.3001	18
O95167	O95167	NADH dehydrogenase [ubiquinone] 1 alpha subcomplex subunit 3	NDUFA3	25.2951	25.0893	25.1229	25.1203	24.8846	24.613	24.7769	24.8781	24.5213	24.9771	25.2419	25.0739	3	3	50	50	50	9.2787	6.0092	27
O95168	O95168	NADH dehydrogenase [ubiquinone] 1 beta subcomplex subunit 4	NDUFB4	26.7494	26.8232	26.671	26.3945	26.4913	26.2369	26.6971	26.7955	26.2369	27.2981	26.864	26.8459	8	8	48.8	48.8	48.8	15.208	45.03	169
O95169	O95169	NADH dehydrogenase [ubiquinone] 1 beta subcomplex subunit 8, mitochondrial	NDUFB8	24.7899	24.5674	24.8443	25.1047	24.4617	24.2989	24.525	24.5456	24.1396	24.7851	24.9894	24.6438	5	5	38.7	38.7	38.7	21.766	11.51	101
O95182	O95182	NADH dehydrogenase [ubiquinone] 1 alpha subcomplex subunit 7	NDUFA7	26.4525	26.0392	26.2276	26.0759	25.8101	25.706	26.2729	25.9582	25.5457	26.7213	26.373	26.0671	11	11	77.9	77.9	77.9	12.551	63.141	188
O95183	O95183	Vesicle-associated membrane protein 5	VAMP5	22.0821	22.3712	22.2094	22.4184	20.5628	21.4225	21.9992	22.6529	21.9037	22.1829	22.5449	22.777	2	2	17.2	17.2	17.2	12.805	6.608	54
O95197	O95197	Reticulon-3	RTN3	25.3233	24.9926	25.0653	24.5555	24.8809	25.0181	25.1177	25.3178	24.6439	25.0692	24.9822	25.12	3	3	5	5	5	112.61	26.327	78
O95202	O95202	LETM1 and EF-hand domain-containing protein 1, mitochondrial	LETM1	27.1827	26.856	27.069	27.0134	27.3475	26.8485	27.1534	26.9725	26.6929	27.3399	26.9383	26.8189	27	27	41.9	41.9	41.9	83.353	323.31	423
O95208	O95208	Epsin-2	EPN2	22.1352	21.4082	23.217	23.3382	22.3758	22.3572	23.0042	23.2832	23.1358	23.1668	23.7017	23.4113	7	7	12.5	12.5	12.5	68.481	13.736	56
O95210	O95210	Starch-binding domain-containing protein 1	STBD1	26.3841	25.8743	26.0814	26.1051	26.0577	26.1745	25.7218	25.8119	25.8966	25.4311	25.9575	26.1409	15	15	54.5	54.5	54.5	39.007	111.2	298
O95214	O95214	Leptin receptor overlapping transcript-like 1	LEPROTL1	20.635	19.9845	20.8564	20.6113	20.6947	20.2396	20.7164	20.4243	20.9732	20.5666	20.8444	20.4436	1	1	9.9	9.9	9.9	14.428	6.0079	34
O95219	O95219	Sorting nexin-4	SNX4	20.8038	20.7571	20.3434	20.6497	20.7958	20.2666	20.8498	20.6591	20.7303	21.0591	21.1279	20.6864	3	3	8.2	8.2	8.2	51.908	3.288	12
O95232	O95232	Luc7-like protein 3	LUC7L3	23.7919	23.5057	23.4733	23.633	23.3456	23.5979	23.603	23.8589	23.9106	23.3589	23.9077	23.4307	10	10	24.1	24.1	24.1	51.466	60.917	164
O95235	O95235	Kinesin-like protein KIF20A	KIF20A	17	17	17	17	17	17	19.8973	18.8109	17	17	17	18.2911	1	1	1.6	1.6	1.6	100.28	2.8749	2
O95248	O95248	Myotubularin-related protein 5	SBF1	21.7697	22.2488	22.7116	22.4329	21.8697	22.7089	22.1411	22.3222	22.4882	22.5395	22.0889	22.5366	9	9	8.2	8.2	8.2	208.31	13.921	54
O95249	O95249	Golgi SNAP receptor complex member 1	GOSR1	18.8375	17.9289	18.4915	18.4649	18.3692	18.8464	17	18.6317	18.1883	17.503	17.9601	18.5252	2	2	10.4	10.4	10.4	28.612	3.5751	7
O95251	O95251	Histone acetyltransferase KAT7	KAT7	20.648	20.6384	20.4768	20.3594	20.8192	20.9478	20.5305	20.7936	20.9285	21.6922	20.7099	20.8778	3	3	8.8	8.8	8.8	70.642	2.3201	3
O95260	O95260	Arginyl-tRNA--protein transferase 1	ATE1	23.3097	23.9122	23.5537	23.3292	23.1562	23.1474	23.2798	23.5492	23.6261	23.3163	23.3504	23.6232	8	8	20.8	20.8	20.8	59.09	38.119	90
O95273	O95273	Cyclin-D1-binding protein 1	CCNDBP1	21.9106	21.7421	17	21.8411	22.2265	22.1786	22.5598	22.2372	22.1366	17	21.953	21.7098	2	2	6.1	6.1	6.1	40.262	2.4887	3
O95278	O95278	Laforin	EPM2A	21.9735	22.7248	23.3275	23.6054	22.4422	22.9862	22.5284	22.7787	23.3305	23.278	23.4873	23.6449	6	6	41.7	41.7	41.7	37.157	11.349	38
O95292	O95292	Vesicle-associated membrane protein-associated protein B/C	VAPB	25.6737	25.9529	26.0426	25.9847	25.8742	25.9636	25.5119	25.9423	25.9485	25.429	25.5495	25.9738	11	11	53.9	53.9	53.9	27.228	43.101	199
O95295	O95295	SNARE-associated protein Snapin	SNAPIN	20.1763	20.1811	19.6716	19.7641	20.036	20.4042	20.8953	19.717	19.9689	19.9935	20.1545	20.4378	2	2	25.7	25.7	25.7	14.874	7.4571	17
O95297	O95297	Myelin protein zero-like protein 1	MPZL1	17	21.0226	17	17	17	17	20.6484	17	19.9851	20.1693	17	17	3	3	15.2	15.2	15.2	29.082	3.0788	7
O95298;E9PQ53	O95298;E9PQ53	NADH dehydrogenase [ubiquinone] 1 subunit C2;NADH dehydrogenase [ubiquinone] 1 subunit C2, isoform 2	NDUFC2;NDUFC2-KCTD14	26.0397	25.8029	26.2168	25.9565	25.7717	25.6141	25.9366	25.8483	25.4598	26.6175	26.2048	26.0699	8	8	41.2	41.2	41.2	14.187	12.36	159
O95299	O95299	NADH dehydrogenase [ubiquinone] 1 alpha subcomplex subunit 10, mitochondrial	NDUFA10	28.4128	28.0618	28.2804	28.0498	27.8964	27.7123	27.97	28.0678	27.7025	28.5691	28.2135	28.2867	19	19	46.8	46.8	46.8	40.75	249	508
O95302	O95302	Peptidyl-prolyl cis-trans isomerase FKBP9	FKBP9	24.1904	24.2326	24.3704	24.6511	24.6563	24.5756	24.5717	24.2159	24.2818	24.6278	23.7238	24.0447	8	8	16.5	16.5	16.5	63.083	45.484	89
O95319	O95319	CUGBP Elav-like family member 2	CELF2	24.9165	25.1487	24.5627	24.7458	24.4643	24.7354	24.2521	25.3006	25.0636	25.0087	25.1172	24.7483	7	7	14.2	14.2	14.2	54.284	169.56	108
O95336	O95336	6-phosphogluconolactonase	PGLS	25.6266	25.5894	25.7145	26.0299	25.5301	25.8526	26.159	25.7249	25.9073	25.5096	25.7452	25.8194	11	11	75.2	75.2	75.2	27.547	71.616	264
O95340	O95340	Bifunctional 3-phosphoadenosine 5-phosphosulfate synthase 2;Sulfate adenylyltransferase;Adenylyl-sulfate kinase	PAPSS2	20.5428	17	20.9809	17	17	17	22.0844	17	21.8358	17	17	17	2	2	7.2	4.9	4.9	69.5	2.2206	2
O95347	O95347	Structural maintenance of chromosomes protein 2	SMC2	21.4716	17	20.0731	17	17	20.2607	20.6242	21.0605	20.9465	20.4831	20.1577	21.1563	3	3	3.5	3.5	3.5	135.65	2.9462	5
O95352	O95352	Ubiquitin-like modifier-activating enzyme ATG7	ATG7	21.7612	22.0446	22.0863	22.0168	22.2091	22.3671	21.8186	21.7243	22.3474	21.586	21.4782	22.3272	9	9	18.5	18.5	18.5	77.959	42.867	33
O95359	O95359	Transforming acidic coiled-coil-containing protein 2	TACC2	25.2087	24.0632	23.5187	24.3592	23.953	24.2152	22.8231	24.0026	23.5973	23.6596	24.0876	23.8097	7	7	3.2	3.2	3.2	309.42	2.6737	10
O95363	O95363	Phenylalanine--tRNA ligase, mitochondrial	FARS2	20.8811	20.7829	20.8365	20.7189	20.3207	20.9139	20.7494	20.7076	20.6844	22.0368	21.1439	20.5993	2	2	5.8	5.8	5.8	52.356	2.6682	4
O95372	O95372	Acyl-protein thioesterase 2	LYPLA2	25.2271	25.2367	25.5818	25.7469	25.515	25.5772	25.9744	25.412	25.838	24.646	25.3046	25.3685	6	6	40.3	40.3	40.3	24.737	25.45	153
O95373	O95373	Importin-7	IPO7	27.2412	27.4334	27.4969	27.633	27.636	27.6411	27.811	27.5995	27.7068	27.2484	27.428	27.514	34	33	41.5	41.5	40.6	119.52	323.31	669
O95376	O95376	E3 ubiquitin-protein ligase ARIH2	ARIH2	24.2173	24.5315	24.3993	24.4126	24.5652	24.3971	24.3551	24.3854	24.5714	24.4369	24.3744	24.352	11	11	33.3	33.3	33.3	57.818	59.793	133
O95379	O95379	Tumor necrosis factor alpha-induced protein 8	TNFAIP8	22.1467	23.023	21.9105	22.7294	22.8286	24.4165	24.2979	22.955	23.6939	22.9738	23.783	23.6606	5	5	46.5	46.5	46.5	23.003	69.906	50
O95394	O95394	Phosphoacetylglucosamine mutase	PGM3	25.2336	25.3145	25.5418	25.7353	25.4036	25.496	26.0132	25.5166	25.855	25.1128	25.2219	25.6087	18	18	44.6	44.6	44.6	59.851	64.379	207
O95396	O95396	Adenylyltransferase and sulfurtransferase MOCS3;Molybdopterin-synthase adenylyltransferase;Molybdopterin-synthase sulfurtransferase	MOCS3	22.409	22.4589	22.3609	22.5634	22.3897	22.4892	22.1539	22.9798	22.696	22.5724	22.7781	22.6457	5	5	18.3	18.3	18.3	49.669	34.88	69
O95406	O95406	Protein cornichon homolog 1	CNIH1	23.5457	23.2942	23.3609	23.4639	23.9214	23.6099	23.9477	23.4434	23.4668	22.9021	23.1725	23.9302	1	1	20.1	20.1	20.1	16.699	40.424	33
O95425	O95425	Supervillin	SVIL	28.5413	28.1495	27.8787	28.0483	27.9497	27.883	27.4049	28.4855	28.2716	27.7454	28.3252	28.3307	79	79	47.1	47.1	47.1	247.74	323.31	1312
O95433	O95433	Activator of 90 kDa heat shock protein ATPase homolog 1	AHSA1	26.0595	26.2375	26.3997	26.4192	26.1084	26.3141	26.4838	26.1725	26.2987	25.8864	26.4023	26.5673	16	16	49.4	49.4	49.4	38.274	110	199
O95456	O95456	Proteasome assembly chaperone 1	PSMG1	20.6707	20.5194	20.1544	21.7294	20.3626	20.6301	20.6897	21.2564	21.8814	20.8503	21.1876	21.1518	3	3	12.2	12.2	12.2	32.854	5.3936	32
O95470	O95470	Sphingosine-1-phosphate lyase 1	SGPL1	23.5336	23.8891	23.0624	22.7033	24.0175	24.0099	24.0025	22.6458	23.2578	22.9588	23.3838	22.7888	11	11	21	21	21	63.523	16.557	59
O95479	O95479	GDH/6PGL endoplasmic bifunctional protein;Glucose 1-dehydrogenase;6-phosphogluconolactonase	H6PD	24.9452	25.2894	24.8827	24.794	25.0092	24.7978	25.1506	24.86	24.95	25.2005	25.1715	24.9307	19	19	34.9	34.9	34.9	88.892	48.295	215
O95486	O95486	Protein transport protein Sec24A	SEC24A	22.0368	21.8408	23.0526	21.7913	22.139	20.9726	21.8849	17	17	21.9243	22.8839	17	3	3	4.1	3.3	3.3	119.75	2.099	7
O95487	O95487	Protein transport protein Sec24B	SEC24B	24.4224	24.5927	24.8032	24.7482	24.4911	24.5964	24.4702	24.4146	24.6546	23.4994	24.5209	24.7397	21	20	23	23	22.3	137.42	95.778	232
O95490	O95490	Latrophilin-2	LPHN2	21.9419	22.0847	21.7048	17	21.6532	17	17	21.9686	17	21.2218	21.3193	22.075	1	1	1.3	1.3	1.3	163.35	-2	4	+
O95563	O95563	Mitochondrial pyruvate carrier 2	MPC2	27.8297	27.4895	27.9316	27.695	27.8129	27.2885	27.6232	27.2234	26.8196	28.1242	27.6604	27.4693	7	7	60.6	60.6	60.6	14.279	44.643	274
O95571	O95571	Persulfide dioxygenase ETHE1, mitochondrial	ETHE1	22.7385	22.7618	22.6692	22.7408	22.6846	22.6848	22.9782	22.4807	22.4126	22.8447	22.5122	22.1631	4	4	28	28	28	27.873	9.2555	41
O95573	O95573	Long-chain-fatty-acid--CoA ligase 3	ACSL3	28.7503	28.8111	28.2544	28.0756	28.5595	28.2971	28.2231	27.8394	27.7077	28.7993	28.5121	28.108	37	35	70.8	70.8	66.8	80.419	323.31	947
O95622;P51828	O95622	Adenylate cyclase type 5	ADCY5	25.1383	25.1691	25.6288	25.6139	24.5607	24.819	24.1375	25.7395	25.0439	25.8631	25.4162	25.5863	21	15	20.8	20.8	16.3	138.91	97.167	253
O95630	O95630	STAM-binding protein	STAMBP	22.0979	22.5959	22.4463	22.7706	22.3502	22.251	22.544	22.1789	22.2412	21.9074	22.4019	22.5808	5	5	18.4	18.4	18.4	48.076	10.548	80
O95671	O95671	N-acetylserotonin O-methyltransferase-like protein	ASMTL	24.4037	24.7783	24.8839	25.3004	25.12	25.0441	25.3186	25.6668	25.3971	24.7673	25.1107	25.3685	18	18	38.8	38.8	38.8	68.856	46.634	184
O95674	O95674	Phosphatidate cytidylyltransferase 2	CDS2	23.9674	24.0979	23.7631	23.7108	24.1856	23.7076	23.1666	23.515	23.8634	23.7901	23.7299	23.706	6	6	22	22	22	51.417	10.648	55
O95685	O95685	Protein phosphatase 1 regulatory subunit 3D	PPP1R3D	20.6815	20.8398	20.813	22.2182	20.7503	20.6114	20.694	17	20.8696	20.7092	20.8147	20.9	2	2	8	8	8	32.559	3.6858	2
O95714	O95714	E3 ubiquitin-protein ligase HERC2	HERC2	21.7819	21.6127	22.2037	22.4786	21.7832	21.8091	21.9212	21.5857	22.3375	21.6734	21.9269	21.4915	6	6	1.7	1.7	1.7	527.22	2.5041	13
O95747	O95747	Serine/threonine-protein kinase OSR1	OXSR1	24.6623	24.6222	24.8597	24.6633	25.2431	24.7088	24.6915	24.712	24.96	24.6466	24.7518	24.8903	12	12	29.4	23.3	23.3	58.022	57.134	162
O95749	O95749	Geranylgeranyl pyrophosphate synthase	GGPS1	21.3428	21.9359	21.0597	21.6226	21.0632	21.0191	22.1885	21.3075	21.1415	21.5859	21.6361	21.9333	5	5	19.3	19.3	19.3	34.87	5.3415	14
O95757	O95757	Heat shock 70 kDa protein 4L	HSPA4L	22.5116	22.0595	22.6224	21.915	23.9475	23.3144	24.7629	23.6971	24.0582	23.1414	23.3457	23.1169	16	16	32.8	26.5	26.5	94.511	21.854	73
O95777	O95777	U6 snRNA-associated Sm-like protein LSm8	LSM8	17	20.0494	20.8187	21.0527	18.9735	20.6708	20.5343	19.9347	20.4354	19.1142	19.9648	17	1	1	16.7	16.7	16.7	10.403	2.6102	16
O95782	O95782	AP-2 complex subunit alpha-1	AP2A1	27.6172	27.8191	27.7722	27.7771	27.962	27.8492	27.874	27.4561	27.6398	27.8659	27.6747	27.7157	38	27	51.6	51.6	39	107.54	203.8	797
O95793	O95793	Double-stranded RNA-binding protein Staufen homolog 1	STAU1	25.5294	25.2254	25.7451	25.7004	25.1566	25.4368	24.9131	25.7836	25.6359	24.3813	25.4745	25.1825	17	16	42.3	42.3	40.9	63.182	191.82	267
O95807	O95807	Transmembrane protein 50A	TMEM50A	21.6164	21.1939	21.4374	21.0916	21.4581	20.8919	21.7811	21.1975	21.3361	21.7043	21.2871	21.5307	3	3	21.7	21.7	21.7	17.4	5.3097	45
O95810	O95810	Serum deprivation-response protein	SDPR	21.9451	21.4487	21.9838	23.6668	23.4433	24.2184	20.9486	21.0235	22.6037	20.8061	17	23.0981	5	5	17.9	17.9	17.9	47.173	61.654	53
O95816	O95816	BAG family molecular chaperone regulator 2	BAG2	23.5445	23.7553	22.7168	23.3133	23.2838	23.1819	23.5713	22.9863	23.3737	23.0436	23.2557	23.4151	4	4	25.6	25.6	25.6	23.772	37.554	77
O95817	O95817	BAG family molecular chaperone regulator 3	BAG3	26.5746	25.8386	26.2399	26.3993	25.9715	26.2797	25.9228	26.3694	26.3132	25.6215	26.5627	26.3815	26	26	66.8	66.8	66.8	61.594	70.378	256
O95819	O95819	Mitogen-activated protein kinase kinase kinase kinase 4	MAP4K4	24.372	24.7971	24.2246	24.5513	24.2852	24.6339	24.6274	25.0231	24.6213	24.2004	24.3031	24.5146	25	17	29.5	29.5	22	142.1	37.742	183
O95822	O95822	Malonyl-CoA decarboxylase, mitochondrial	MLYCD	25.9562	25.4407	26.2801	26.0288	25.8714	25.557	26.0155	25.5725	25.3434	26.4228	26.1314	26.0902	17	17	41.2	41.2	41.2	55.003	97.679	365
O95831	O95831	Apoptosis-inducing factor 1, mitochondrial	AIFM1	28.8558	28.5041	28.9675	28.6061	28.7393	28.4054	28.7239	28.4633	28.2539	29.0017	28.7896	28.5868	29	29	49.9	49.9	49.9	66.9	323.31	899
O95834	O95834	Echinoderm microtubule-associated protein-like 2	EML2	24.8987	24.9237	25.3532	25.1806	24.992	25.0708	24.873	24.9613	25.1323	24.63	24.7668	24.9924	14	14	32	32	32	70.678	44.322	152
O95857	O95857	Tetraspanin-13	TSPAN13	17	17	17	17	17	17	17	17	17	17	17	17	1	1	14.7	10.3	10.3	22.147	4.0596	2
O95861	O95861	3(2),5-bisphosphate nucleotidase 1	BPNT1	26.1354	26.5092	26.5662	26.6472	26.5703	26.9006	26.6626	27.0168	26.7862	26.5489	26.6101	26.7614	16	16	67.5	67.5	67.5	33.392	137.36	358
O95864	O95864	Fatty acid desaturase 2	FADS2	23.1161	23.2988	23.6868	24.425	23.5609	23.983	23.7377	23.8427	23.8359	22.7344	22.9639	23.2205	7	7	20	20	20	52.259	15.423	83
O95865	O95865	N(G),N(G)-dimethylarginine dimethylaminohydrolase 2	DDAH2	22.7959	23.0193	23.1995	23.6515	22.8765	23.3613	22.8837	23.2961	23.6074	22.6796	22.9042	23.0859	7	7	42.1	39.3	39.3	29.644	30.842	52
O95870	O95870	Abhydrolase domain-containing protein 16A	ABHD16A	24.4517	24.6599	24.4937	24.4406	24.3948	24.0572	24.1415	24.3453	24.2957	24.5534	24.4446	24.3473	11	11	25.6	25.6	25.6	63.243	35.722	117
O95905	O95905	Protein SGT1	ECD	17	20.1341	20.0765	20.2999	20.1892	17	19.5346	20.1274	20.5438	19.7742	17	20.2984	2	2	5	5	5	72.757	3.0695	6
O95989	O95989	Diphosphoinositol polyphosphate phosphohydrolase 1	NUDT3	22.179	22.3692	22.4334	23.107	22.2244	22.7226	22.3535	22.6501	22.3642	23.024	22.8641	22.66	4	4	36.6	32.6	32.6	19.471	5.2811	28
O96000	O96000	NADH dehydrogenase [ubiquinone] 1 beta subcomplex subunit 10	NDUFB10	27.1407	26.9653	27.2346	27.0455	27.0216	26.8546	27.3488	27.1032	26.6303	27.6486	27.2891	27.2845	12	12	68.6	68.6	68.6	20.776	323.31	274
O96005	O96005	Cleft lip and palate transmembrane protein 1	CLPTM1	24.728	24.811	24.9638	24.875	24.4217	24.6775	24.4847	24.4271	24.5409	25.2526	24.8566	24.6175	11	11	19.6	19.6	19.6	76.096	50.587	133
O96007	O96007	Molybdopterin synthase catalytic subunit	MOCS2	20.802	20.8912	21.2709	21.5045	21.6297	21.7694	21.9392	20.6446	21.4198	20.9213	21.1321	21.3207	4	4	33	33	33	20.944	10.452	33
O96008	O96008	Mitochondrial import receptor subunit TOM40 homolog	TOMM40	25.1137	24.5781	25.0153	24.8965	24.9848	24.943	24.9889	24.8201	24.4625	25.347	25.0695	24.8539	11	11	43.2	43.2	43.2	37.893	72.232	106
O96011	O96011	Peroxisomal membrane protein 11B	PEX11B	24.4205	23.8005	24.0123	23.8925	24.0975	23.7793	23.9281	24.0368	23.9416	24.966	24.3451	24.3514	10	10	43.6	43.6	43.6	28.431	44.088	186
O96013	O96013	Serine/threonine-protein kinase PAK 4	PAK4	20.7703	20.6345	20.3245	19.9533	20.7565	20.6175	20.7471	21.3532	20.7202	20.6191	20.5943	20.3039	4	4	15.9	15.9	15.9	64.071	4.6743	7
O96019	O96019	Actin-like protein 6A	ACTL6A	24.6711	24.8965	24.6081	24.7865	24.8308	24.7927	25.0821	25.0573	25.0421	24.7124	24.7902	24.6258	9	9	34.3	34.3	34.3	47.46	55.253	161
P00156	P00156	Cytochrome b	MT-CYB	22.8758	22.4724	23.1058	23.0011	22.3024	22.251	22.7333	22.5558	22.4513	23.0228	22.9196	22.8652	2	2	5	5	5	42.717	4.7961	67
P00167	P00167	Cytochrome b5	CYB5A	23.14	23.2994	23.5767	23.2136	22.9305	23.3427	24.5151	23.8866	23.8423	23.5356	24.371	23.8329	3	3	32.8	32.8	32.8	15.33	8.0152	81
P00338;Q6ZMR3;P07864	P00338	L-lactate dehydrogenase A chain	LDHA	32.4002	32.7181	32.8837	32.8779	32.6194	32.74	33.1348	32.5432	32.9603	32.4329	32.6878	32.6495	33	31	86.4	86.4	84.3	36.688	323.31	1503
P00352	P00352	Retinal dehydrogenase 1	ALDH1A1	20.092	17	18.8369	17	20.5719	17	25.2255	20.3968	17	20.5965	19.0429	17	11	11	35.1	31.7	31.7	54.861	17.943	18
P00367;P49448	P00367;P49448	Glutamate dehydrogenase 1, mitochondrial;Glutamate dehydrogenase 2, mitochondrial	GLUD1;GLUD2	29.0678	28.7258	29.114	28.7626	28.9328	28.4295	28.7616	28.3738	28.2682	28.9873	29.1416	28.6583	30	30	59.7	59.7	59.7	61.397	323.31	776
P00374	P00374	Dihydrofolate reductase	DHFR	17	20.5163	17	20.5629	20.3698	21.2588	21.1684	21.3142	21.4836	20.6204	17	21.3162	2	2	18.2	18.2	18.2	21.452	2.2968	11
P00387	P00387	NADH-cytochrome b5 reductase 3;NADH-cytochrome b5 reductase 3 membrane-bound form;NADH-cytochrome b5 reductase 3 soluble form	CYB5R3	29.5879	29.5775	29.7466	29.5907	29.4175	29.4119	29.41	29.0141	29.3103	29.7506	29.4186	29.7184	18	18	80.7	80.7	80.7	34.234	323.31	495
P00390	P00390	Glutathione reductase, mitochondrial	GSR	27.0915	27.2982	27.39	27.3349	27.5876	27.5688	27.5399	27.4637	27.2253	27.5827	27.429	27.5358	20	20	50.6	50.6	50.6	56.256	292.96	404
P00395	P00395	Cytochrome c oxidase subunit 1	MT-CO1	25.459	25.241	26.1539	26.0845	25.5502	25.462	25.8143	25.3973	25.5117	25.5451	25.624	25.6179	4	4	10.5	10.5	10.5	57.041	85.489	121
P00403	P00403	Cytochrome c oxidase subunit 2	MT-CO2	29.5064	29.2674	29.8359	29.7779	29.4786	29.3247	29.9109	29.2573	29.3075	29.3167	29.1752	29.3498	9	9	48	48	48	25.565	323.31	437
P00414	P00414	Cytochrome c oxidase subunit 3	MT-CO3	22.933	22.8491	23.1182	22.6927	22.1619	22.9821	23.1159	22.7206	23.0094	23.8862	23.4447	23.2024	4	4	13.4	13.4	13.4	29.95	6.7742	50
P00441	P00441	Superoxide dismutase [Cu-Zn]	SOD1	25.4807	25.9338	25.3122	25.6076	26.1698	25.9395	26.2067	26.0635	26.1582	26.2258	26.6389	26.1505	6	6	73.4	73.4	73.4	15.936	59.755	113
P00491	P00491	Purine nucleoside phosphorylase	PNP	20.7995	21.5758	23.2542	23.5379	21.9664	22.198	23.1442	22.6516	24.1723	21.5342	21.3865	21.9179	9	9	43.3	43.3	43.3	32.118	25.282	70
P00492	P00492	Hypoxanthine-guanine phosphoribosyltransferase	HPRT1	25.1452	25.7054	26.0855	26.2159	25.7377	26.1286	25.9543	25.7671	25.9272	25.5346	25.4469	25.8609	11	10	65.6	65.6	62.4	24.579	160.97	208
P00505	P00505	Aspartate aminotransferase, mitochondrial	GOT2	30.5118	30.1027	30.3146	30.0677	30.3395	29.7717	30.2195	29.8054	29.4111	30.659	30.3473	30.1311	30	30	76	76	76	47.517	323.31	905
P00558	P00558	Phosphoglycerate kinase 1	PGK1	32.8669	32.8626	33.0455	33.004	32.9084	32.6497	33.2625	32.4902	32.7188	32.7909	32.7179	32.7014	46	39	92.6	92.6	83.2	44.614	323.31	2238
989;1859990;1859991;1859992;1859993;1859994;1859995;1859996;1859997;1859998;1859999;1860000;1860001;1860002;1860003;1860004;1860005;1860006;1860007;1860008;1860009;1860010;1860011;1860012;1860013;1860014;1860015;1860016;1860017;1860018;1860019;1860020;1860021;1860022;1860023;1860024;1860025;1860026;1860027;1860028;1860029;1860030;1860031;1860032;1860033;1860034;1860035;1860036;1860037;1860038;186…	11288;11289;11290;11291;11292;11293;11294;11295;11296;11297;11298;11299;11300;11301;11302;11303;11304;11305;11306;11307;11308;11309;11310;11311;11312;11313;11314;11315;11316;11317;11318;11319;11320;11321;11322;11323;11324;11325;11326;11327;11328;11329;11330;11331;11332;11333;11334;11335;11336;11337;12050;12051;12052;12053;12054;12055;12056;12057;12058;12059;12060;12061;12062;12063;12064;12065;120…			17	17	17	17	17	17	17	17	17	17	17	17
P00568;Q9Y6K8	P00568	Adenylate kinase isoenzyme 1	AK1	28.1026	28.438	28.5021	28.7674	28.0292	28.5014	29.2407	28.5349	28.3798	29.0542	28.6379	28.9923	18	18	71.6	71.6	71.6	21.635	143.81	398
P00846	P00846	ATP synthase subunit a	MT-ATP6	27.1409	26.9426	27.3035	27.1097	27.1297	26.7239	27.1007	26.5737	26.5401	27.5609	27.2567	26.8362	2	2	8.4	8.4	8.4	24.817	55.602	45
P00918	P00918	Carbonic anhydrase 2	CA2	21.1326	20.9424	22.2589	22.2073	21.5402	21.259	22.3084	22.0058	22.0072	21.6244	22.1862	22.0056	4	4	21.9	21.9	21.9	29.246	8.5393	18
P00966	P00966	Argininosuccinate synthase	ASS1	21.7382	23.1345	21.8909	21.7019	21.7496	21.9774	23.6369	22.2623	23.1245	20.9629	22.0061	17	5	5	14.6	14.6	14.6	46.53	8.3305	22
P01023	P01023	Alpha-2-macroglobulin	A2M	26.3095	25.328	25.7039	24.2864	24.8431	23.4804	25.6743	24.6958	24.6885	26.33	26.2509	25.4051	27	22	26.4	26.4	22	163.29	75.627	178
P01033	P01033	Metalloproteinase inhibitor 1	TIMP1	20.2034	17	20.4956	17	19.8821	17	17	17	20.3977	17	17	17	1	1	9.2	9.2	9.2	23.171	1.9943	1
P01111;P01112	P01111;P01112	GTPase NRas;GTPase HRas;GTPase HRas, N-terminally processed	NRAS;HRAS	24.5873	24.5131	24.6499	24.7863	24.7553	24.8725	24.6079	24.305	24.6854	24.3228	24.2701	24.7472	8	3	60.8	60.8	21.2	21.229	31.801	76
P01116	P01116	GTPase KRas;GTPase KRas, N-terminally processed	KRAS	21.936	21.5346	21.8969	22.1569	21.7478	21.3562	21.7287	20.9846	21.4924	20.7319	21.3137	21.1755	1	1	47.6	7.9	7.9	21.656	5.0552	38
P01130	P01130	Low-density lipoprotein receptor	LDLR	25.4328	24.4196	26.1772	24.8648	25.1807	25.1992	22.9515	22.8974	21.0902	22.6404	23.7282	21.0211	18	17	33.1	33.1	32.3	95.375	56.609	106
P01160	P01160	Natriuretic peptides A;Atrial natriuretic factor	NPPA	20.4207	17	23.3382	23.2314	20.3571	17	21.245	23.7901	23.4996	20.1978	21.215	23.2506	2	2	13.1	13.1	13.1	16.708	81.626	31
P01344	P01344	Insulin-like growth factor II;Insulin-like growth factor II;Insulin-like growth factor II Ala-25 Del;Preptin	IGF2	20.1652	19.4273	17	19.1811	20.1823	18.7496	20.1076	17	17	17	17	17	2	2	13.9	13.9	13.9	20.14	5.6235	6
P02144	P02144	Myoglobin	MB	28.0939	27.1069	28.4129	29.1121	26.045	25.9943	28.3535	27.3933	27.3853	30.562	29.5504	29.9824	17	17	93.5	93.5	93.5	17.184	323.31	338
P02452	P02452	Collagen alpha-1(I) chain	COL1A1	23.1784	19.0722	20.5611	21.1869	22.4408	19.6416	27.7267	21.5775	24.2874	19.2992	17	19.43	14	13	13.9	13.9	13.3	138.94	30.171	56
P02458	P02458	Collagen alpha-1(II) chain;Collagen alpha-1(II) chain;Chondrocalcin	COL2A1	21.1094	20.701	20.8382	20.8229	20.7794	20.5484	26.0022	21.4024	24.3075	20.6945	20.9958	20.8368	8	7	6.1	6.1	5.4	141.78	60.8	17
P02461;CON__P04258	P02461	Collagen alpha-1(III) chain	COL3A1	22.475	22.648	21.7979	22.9695	23.1659	21.5784	23.7564	22.0681	19.622	22.303	17	21.928	6	6	4.6	4.6	4.6	138.56	4.4309	14
P02462;P29400	P02462	Collagen alpha-1(IV) chain;Arresten	COL4A1	27.3621	26.5307	25.7675	25.6931	26.6587	25.6256	30.5443	27.518	28.4819	26.7893	26.2829	26.1048	9	9	7.5	7.5	7.5	160.61	280.78	262
P02489	P02489	Alpha-crystallin A chain;Alpha-crystallin A(1-172);Alpha-crystallin A(1-168);Alpha-crystallin A(1-162)	CRYAA	27.7599	17	26.5699	22.2886	28.1946	22.728	17	17	22.9442	17	18.2559	17	8	8	42.8	42.8	42.8	19.909	17.46	67
P02511	P02511	Alpha-crystallin B chain	CRYAB	31.0691	31.665	31.4969	31.7046	30.4717	31.0919	30.9984	31.4411	31.2855	31.7701	31.7246	31.8707	18	18	92.6	92.6	92.6	20.159	301.82	779
P02545	P02545	Prelamin-A/C;Lamin-A/C	LMNA	31.8153	31.4319	31.5049	31.2743	31.0447	30.7068	31.1741	31.5444	31.5619	31.6555	31.3586	31.4473	66	64	75.6	75.6	75.6	74.139	323.31	1958
P02649;CON__Q03247	P02649	Apolipoprotein E	APOE	25.2047	18.9014	19.4735	19.4977	21.9075	21.3015	21.8584	19.3357	20.3947	22.4079	23.9538	21.8516	10	10	32.8	32.8	32.8	36.154	19.097	56
P02656	P02656	Apolipoprotein C-III	APOC3	23.918	17	17	17	17	17	20.7293	17	17	17	21.2713	17	1	1	16.2	16.2	16.2	10.852	5.5216	9
P02751	P02751	Fibronectin;Anastellin;Ugl-Y1;Ugl-Y2;Ugl-Y3	FN1	27.0503	23.0291	24.4945	24.6421	25.3379	25.3437	25.8407	22.2402	25.5787	20.6081	22.0624	20.1288	41	41	26.9	26.9	26.9	262.62	103.19	270
P02786;Q9UP52	P02786	Transferrin receptor protein 1;Transferrin receptor protein 1, serum form	TFRC	27.8086	27.0578	25.9118	26.0565	28.3789	27.2435	25.7169	25.8091	26.191	27.0337	27.3593	26.3672	31	31	43.7	43.7	43.7	84.87	323.31	487
P02792	P02792	Ferritin light chain	FTL	22.8369	22.1587	22.8922	22.9747	22.0644	22.8325	23.1719	21.7281	21.7861	23.7872	22.3021	22.3686	4	4	34.3	34.3	34.3	20.019	11.865	33
P02794	P02794	Ferritin heavy chain;Ferritin heavy chain, N-terminally processed	FTH1	22.6525	22.3872	22.8759	22.7798	22.4774	23.2651	22.7058	23.0942	23.0381	23.6372	23.2103	23.2372	4	4	35	35	35	21.225	6.7728	27
P03886	P03886	NADH-ubiquinone oxidoreductase chain 1	MT-ND1	25.7877	25.4462	25.8655	25.6727	25.3989	25.1655	25.6304	25.5584	25.2864	25.8736	25.9077	25.9203	6	6	12.9	12.9	12.9	35.66	88.446	115
P03891	P03891	NADH-ubiquinone oxidoreductase chain 2	MT-ND2	23.8519	23.3106	23.5606	23.7325	23.4546	23.06	23.5442	23.5834	23.1301	24.2262	23.3604	23.8054	1	1	2.6	2.6	2.6	38.96	2.3093	36
P03897	P03897	NADH-ubiquinone oxidoreductase chain 3	MT-ND3	23.8738	23.8957	23.9746	23.7954	23.6479	23.0638	23.52	23.8086	23.276	24.1283	23.8964	23.9528	1	1	13	13	13	13.186	13.81	34
P03905	P03905	NADH-ubiquinone oxidoreductase chain 4	MT-ND4	25.683	25.3837	25.8014	25.6827	25.4622	25.0552	25.7124	25.5886	25.4231	25.9182	25.7853	25.5853	6	6	15.9	15.9	15.9	51.58	167.08	147
P03915	P03915	NADH-ubiquinone oxidoreductase chain 5	MT-ND5	24.8459	24.4723	24.8076	24.1687	24.5284	23.8931	24.8053	24.7878	24.4018	25.153	24.7179	24.743	7	7	15.3	15.3	15.3	67.026	45	88
P03923	P03923	NADH-ubiquinone oxidoreductase chain 6	MT-ND6	20.8155	21.3668	21.105	20.9365	20.8889	20.9578	20.8108	21.054	20.6197	21.3065	21.821	21.3584	1	1	8	8	8	18.622	4.85	35
P03928	P03928	ATP synthase protein 8	MT-ATP8	24.8057	24.6042	25.1266	24.7318	25.0882	24.2395	25.071	24.4788	24.1013	25.3065	24.9849	24.7225	5	5	55.9	55.9	55.9	7.9916	19.961	217
P04004	P04004	Vitronectin;Vitronectin V65 subunit;Vitronectin V10 subunit;Somatomedin-B	VTN	20.5105	17	17	17	19.3586	17	21.9726	20.6204	20.4973	17	19.632	17	3	3	11.7	8.6	8.6	54.305	4.1847	8
P04040	P04040	Catalase	CAT	24.0856	24.8166	24.3056	24.6444	25.8221	25.2278	20.7388	17	21.0006	24.4056	24.4003	23.8304	16	16	41.6	41.6	41.6	59.755	78.67	162
P04062	P04062	Glucosylceramidase	GBA	25.5652	25.8634	25.4279	25.4349	25.8551	25.9043	26.4259	26.5865	26.9078	27.0712	26.5386	26.8748	17	17	38.6	38.6	38.6	59.716	207.65	272
P04066	P04066	Tissue alpha-L-fucosidase	FUCA1	22.5702	22.9462	21.8674	22.0998	23.0517	22.932	22.7579	23.13	22.4305	22.5111	22.1306	22.1398	3	3	8.4	8.4	8.4	53.688	25.32	55
P04075	P04075	Fructose-bisphosphate aldolase A	ALDOA	32.9875	33.1944	33.2449	33.2093	33.3314	33.1242	33.5615	32.782	32.9566	33.0608	32.9214	32.8898	37	32	89.3	89.3	77.7	39.42	323.31	2718
705135;1705136;1705137;1705138;1705139;1705140;1705141;1705142;1705143;1705144;1705145;1705146;1705147;1705148;1705149;1705150;1705151;1705152;1705153;1705154;1705155;1705156;1705157;1705158;1705159;1705160;1705161;1705162;1705163;1705164;1705165;1705166;1705167;1705168;1705169;1705170;1705171;1705172;1705173;1705174;1705175;1705176;1705177;1705178;1705179;1705180;1705181;1705182;1705183;1705184;…	7493;7494;7495;7496;7497;7498;7499;7500;7501;7502;7503;7504;7505;7506;7507;7508;7509;7510;7511;7512;7513;7514;7515;7516;7517;7518;7519;7520;7521;7522;7523;7524;7525;7526;7527;7528;7529;7530;7531;7532;7533;7534;7535;7536;7537;14537;14538;14539;14540;14541;14542;14543;14544;14545;14546;14547;14548;14549;14550;14551;14552;14553;14554;14555;14556;14557;14558;14559;14560;14561;14562;14563;14564;14565;…			17	17	17	17	17	17	17	17	17	17	17	17
P04080	P04080	Cystatin-B	CSTB	24.2861	24.8713	24.7364	25.2459	24.5946	24.8493	25.4595	24.3389	24.59	25.3025	25.2366	24.6838	5	5	79.6	79.6	79.6	11.139	17.357	93
P04083	P04083	Annexin A1	ANXA1	27.812	28.2691	27.5879	28.0351	27.7374	28.2454	28.4593	27.0852	28.5339	26.7743	25.8862	28.1659	26	26	73.1	73.1	73.1	38.714	323.31	582
P04156	P04156	Major prion protein	PRNP	22.5921	21.0914	21.7729	21.2842	22.4527	21.7074	21.1358	22.7631	21.8641	23.0192	22.9233	22.3386	3	3	12.6	12.6	12.6	27.661	9.3236	48
P04179	P04179	Superoxide dismutase [Mn], mitochondrial	SOD2	27.7914	27.3713	27.9042	27.7818	27.7071	27.6684	27.9576	27.3779	27.2358	28.0345	28.0672	27.7772	14	14	76.1	76.1	76.1	24.722	201.6	296
P04181	P04181	Ornithine aminotransferase, mitochondrial;Ornithine aminotransferase, hepatic form;Ornithine aminotransferase, renal form	OAT	24.6569	22.1989	23.8293	23.3568	25.4559	23.2307	25.0349	21.0169	23.2064	22.0503	22.8468	21.7185	11	11	35.1	35.1	35.1	48.534	19.301	61
P04216	P04216	Thy-1 membrane glycoprotein	THY1	21.0017	19.428	20.4375	20.199	19.3366	20.0651	22.9084	19.2037	20.3754	17	17	17	2	2	14.9	14.9	14.9	17.935	7.4685	5
P04264;CON__P04264	P04264;CON__P04264	Keratin, type II cytoskeletal 1	KRT1	28.2415	29.5049	31.0441	28.0339	29.8478	29.5247	29.4679	30.8356	28.8716	31.1808	30.258	31.1446	43	32	58.1	56.5	46	66.038	323.31	1106			+
P04350	P04350	Tubulin beta-4A chain	TUBB4A	19.8048	17	21.0612	20.7542	21.6507	21.5516	19.8383	20.6589	20.7784	17	20.9807	21.4418	2	2	73	6.3	6.3	49.585	13.306	21
P04406;O14556	P04406	Glyceraldehyde-3-phosphate dehydrogenase	GAPDH	33.9987	34.1873	33.9873	34.1467	34.0859	33.9413	34.6072	34.0735	33.8996	34.4702	33.8386	34.0934	33	33	91	91	91	36.053	323.31	4571
25216;1025217;1025218;1025219;1025220;1025221;1025222;1025223;1025224;1025225;1025226;1025227;1025228;1025229;1025230;1025231;1025232;1025233;1025234;1025235;1025236;1025237;1025238;1025239;1025240;1025241;1025242;1025243;1025244;1025245;1025246;1025247;1025248;1025249;1025250;1025251;1025252;1025253;1025254;1025255;1025256;1025257;1025258;1025259;1025260;1025261;1025262;1025263;1025264;1025265;1…				17	17	17	17	17	17	17	17	17	17	17	17
05933;1905934;1905935;1905936;1905937;1905938;1905939;1905940;1905941;1905942;1905943;1905944;1905945;1905946;1905947;1905948;1905949;1905950;1905951;1905952;1905953;1905954;1905955;1905956;1905957;1905958;1905959;1905960;1905961;1905962;1905963;1905964;1905965;1905966;1905967;1905968;1905969;1905970;1905971;1905972;1905973;1905974;1905975;1905976;1905977;1905978;1905979;1905980;1905981;1905982;1…	3310;3311;3312;3313;3314;3315;3316;3317;3318;3319;3320;3321;3322;3323;3324;3325;3326;3327;3328;22437;22438;22439;22440;22441;22442;22443;22444;22445;22446;22447;22448;22449;22450;22451;22452;22453;22454;22455;22456;22457;22458;22459;22460;22461;22462;22463;22464;22465;22466;22467;22468;22469;22470;22471;22472;22473;22474;22475;22476;22477;22478;22479;22480;22481;22482;22483;22484;22485;22486;2248…			17	17	17	17	17	17	17	17	17	17	17	17
31453;1031454;1031455;1031456;1031457;1031458;1031459;1031460;1031461;1031462;1031463;1031464;1031465;1031466;1031467;1031468;1031469;1031470;1031471;1031472;1031473;1031474;1031475;1031476;1031477;1031478;1031479;1031480;1031481;1031482;1031483;1031484;1031485;1031486;1031487;1031488;1031489;1031490;1031491;1031492;1031493;1031494;1031495;1031496;1031497;1031498;1031499;1031500;1031501;1031502;1…	3315;22460;22480;29549;295898;318797;416838;420834;525945;555268;614573;614673;624064;624081;624084;723518;782640;782786;915543;940128;957860;963396;963885;963965;965263;965277;972769;997089;997185;997204;1016545;1016786;1031796			17	17	17	17	17	17	17	17	17	17	17	17
P04424	P04424	Argininosuccinate lyase	ASL	20.0693	20.1715	20.6899	20.1794	20.1871	20.475	21.2297	20.4814	20.588	20.2878	19.9895	19.8234	2	2	5.4	5.4	5.4	51.657	2.6957	14
P04439;P30455;P30443	P04439;P30455;P30443	HLA class I histocompatibility antigen, A-3 alpha chain;HLA class I histocompatibility antigen, A-36 alpha chain;HLA class I histocompatibility antigen, A-1 alpha chain	HLA-A	24.6551	24.3246	24.3101	24.1639	23.9434	23.5784	24.7124	23.6032	23.7902	24.4812	24.1292	23.6597	9	2	34.2	34.2	6.6	40.84	49.129	84
P04626;Q16584;Q02779;P80192	P04626	Receptor tyrosine-protein kinase erbB-2	ERBB2	22.8331	23.6047	23.8788	24.1298	23.5141	24.1142	23.5002	23.8563	24.1163	23.9643	24.4076	24.3772	18	16	22.2	22.2	20.6	137.91	33.474	96
P04632;Q96L46	P04632	Calpain small subunit 1	CAPNS1	25.5399	25.6923	25.3422	26.0552	25.4308	25.8306	26.1367	25.6217	26.0787	25.1415	25.2804	25.8235	13	13	81.7	81.7	81.7	28.315	317.01	249
P04792	P04792	Heat shock protein beta-1	HSPB1	31.0014	31.3959	30.9813	30.921	30.7955	30.7441	30.7139	31.3188	31.2732	30.8521	31.3413	31.2848	23	23	90.7	90.7	90.7	22.782	323.31	766
P04818	P04818	Thymidylate synthase	TYMS	17	17	17	17	18.9442	17	21.8471	18.857	17	17	17	18.9686	1	1	4.5	4.5	4.5	35.716	2.3487	2
P04843	P04843	Dolichyl-diphosphooligosaccharide--protein glycosyltransferase subunit 1	RPN1	29.0774	28.8498	28.797	28.7041	29.1063	28.6261	28.8287	28.7211	28.6304	28.921	28.8683	28.6683	33	33	65.9	65.9	65.9	68.569	323.31	753
P04844	P04844	Dolichyl-diphosphooligosaccharide--protein glycosyltransferase subunit 2	RPN2	28.2938	28.2045	28.1975	27.9986	28.4739	28.2928	28.1908	28.0589	28.0847	28.167	28.3219	28.1716	23	23	46.8	46.8	46.8	69.283	323.31	503
P04899	P04899	Guanine nucleotide-binding protein G(i) subunit alpha-2	GNAI2	27.4731	27.8774	27.3835	27.4792	27.8669	27.7062	27.7246	27.6162	27.7896	27.6253	27.683	27.6506	22	13	68.5	68.5	42	40.45	323.31	452
Q93077;Q7L7L0;P04908	Q93077;Q7L7L0;P04908	Histone H2A type 1-C;Histone H2A type 3;Histone H2A type 1-B/E	HIST1H2AC;HIST3H2A;HIST1H2AB	27.1963	26.3647	26.808	27.2244	27.2955	26.4511	27.0948	27.8283	27.3009	27.3339	26.6071	26.7372	2	2	35.4	13.8	13.8	14.105	5.4787	43
P05023;P20648	P05023	Sodium/potassium-transporting ATPase subunit alpha-1	ATP1A1	31.2125	31.2604	31.228	31.0284	31.0729	31.0264	30.9925	31.0869	30.6619	31.6374	31.5189	31.307	54	35	51	51	31.9	112.89	323.31	1883
P05026	P05026	Sodium/potassium-transporting ATPase subunit beta-1	ATP1B1	29.2404	29.2607	29.1361	29.0241	28.9548	28.8875	28.9068	29.0068	28.4374	29.4883	29.618	29.4565	17	17	45.2	45.2	45.2	35.061	211.5	464
P05067	P05067	Amyloid beta A4 protein;N-APP;Soluble APP-alpha;Soluble APP-beta;C99;Beta-amyloid protein 42;Beta-amyloid protein 40;C83;P3(42);P3(40);C80;Gamma-secretase C-terminal fragment 59;Gamma-secretase C-terminal fragment 57;Gamma-secretase C-terminal fragment 50;C31	APP	22.2039	21.6692	22.6513	22.205	22.1488	21.8351	23.0441	21.9446	22.3358	22.5661	22.4329	22.3692	7	7	12.1	12.1	12.1	86.942	12.292	63
P05091;P47895	P05091	Aldehyde dehydrogenase, mitochondrial	ALDH2	27.7759	27.3831	26.9413	26.9706	27.8648	27.2332	27.5186	27.0661	26.9919	27.1949	27.2112	26.9399	28	25	54.4	54.4	51.1	56.381	165.52	542
P05106	P05106	Integrin beta-3	ITGB3	21.8005	22.2678	21.37	20.5792	22.1449	21.1168	22.157	21.9076	21.5895	20.1023	17	17	2	2	5.3	5.3	5.3	87.057	4.9298	17
P05109	P05109	Protein S100-A8;Protein S100-A8, N-terminally processed	S100A8	20.6029	20.9283	17	20.3039	21.9433	17	17	21.1674	17	21.4883	20.4662	17	2	2	23.7	23.7	23.7	10.834	4.1813	10
P05114	P05114	Non-histone chromosomal protein HMG-14	HMGN1	18.9572	18.1851	19.0916	18.5635	17.8402	17.9193	19.8826	19.1606	19.7434	20.239	19.1331	18.6249	2	2	29	29	29	10.659	3.1791	17
P05121	P05121	Plasminogen activator inhibitor 1	SERPINE1	19.8001	19.466	19.4765	19.6888	19.7517	20.1538	19.8548	19.5349	21.5338	19.7609	18.887	17	2	2	7.7	7.7	7.7	45.059	3.1737	5
P05141	P05141	ADP/ATP translocase 2;ADP/ATP translocase 2, N-terminally processed	SLC25A5	29.8775	29.5638	29.6071	29.4535	30.0545	29.2625	29.8671	29.3369	29.0083	29.9893	29.67	29.4498	14	11	62.8	30.5	26.5	32.852	138.62	491
P05161	P05161	Ubiquitin-like protein ISG15	ISG15	22.5699	22.4756	22.62	22.8143	22.0134	22.5585	24.8406	21.8462	23.277	22.5746	22.3334	22.5296	4	4	23	23	23	17.887	5.6578	41
P05165	P05165	Propionyl-CoA carboxylase alpha chain, mitochondrial	PCCA	26.8421	26.4828	26.7099	26.3801	26.6338	25.9438	26.1354	26.3314	25.933	26.8746	26.9209	26.4963	27	27	46.4	46.4	46.4	80.058	183.81	437
P05166	P05166	Propionyl-CoA carboxylase beta chain, mitochondrial	PCCB	26.506	26.227	26.4345	26.1113	26.2804	25.7774	25.9736	25.9776	25.695	26.516	26.5118	26.2604	23	23	52.7	52.7	52.7	58.215	112.22	416
P05198	P05198	Eukaryotic translation initiation factor 2 subunit 1	EIF2S1	26.9099	27.0956	27.2114	27.0662	27.0457	27.1278	27.2316	27.0976	27.0293	26.9272	27.1248	27.0271	17	17	59.7	59.7	59.7	36.112	249.45	299
P05230	P05230	Fibroblast growth factor 1	FGF1	20.7529	20.8974	20.9816	21.4254	20.8734	21.1971	20.4656	21.4569	21.5952	17	21.1609	21.6012	2	2	15.5	15.5	15.5	17.459	5.2812	25
P05362	P05362	Intercellular adhesion molecule 1	ICAM1	22.1395	17	22.0199	17	21.1491	17	17	17	17	20.0242	21.126	17	4	4	11.1	11.1	11.1	57.825	6.599	14
P05386	P05386	60S acidic ribosomal protein P1	RPLP1	24.2437	24.059	24.6234	24.7227	24.9426	24.5929	24.9865	24.7867	24.9779	24.3329	24.1573	24.7616	2	2	51.8	51.8	51.8	11.514	113.82	58
P05387	P05387	60S acidic ribosomal protein P2	RPLP2	24.8612	24.8399	24.8973	25.3012	24.8197	25.0333	25.3815	25.1503	25.1105	24.9257	25.2648	25.1114	5	5	73	73	73	11.665	221.01	126
P05388;Q8NHW5	P05388;Q8NHW5	60S acidic ribosomal protein P0;60S acidic ribosomal protein P0-like	RPLP0;RPLP0P6	28.3189	28.5144	28.5013	28.4253	28.4184	28.4569	28.6846	28.4471	28.482	28.3321	28.5325	28.5543	18	18	61.2	61.2	61.2	34.273	232.97	423
P05413;P02689	P05413	Fatty acid-binding protein, heart	FABP3	29.3496	29.846	29.9693	30.3221	29.3683	29.6051	30.1381	29.5533	29.4103	29.7671	29.8647	29.6646	14	14	82	82	82	14.858	135.16	401
P05455	P05455	Lupus La protein	SSB	27.1896	27.1156	27.3652	27.4019	27.4606	27.5316	27.5638	27.6753	27.721	27.2986	27.5016	27.1756	24	24	51.7	51.7	51.7	46.836	190.9	493
P05496;Q06055;P48201	P05496;Q06055;P48201	ATP synthase F(0) complex subunit C1, mitochondrial;ATP synthase F(0) complex subunit C2, mitochondrial;ATP synthase F(0) complex subunit C3, mitochondrial	ATP5G1;ATP5G2;ATP5G3	21.8613	22.0112	21.1832	20.7149	22.1519	21.0122	23.2046	21.3172	21.3199	22.6245	21.1037	21.1562	2	2	27.9	27.9	27.9	14.277	4.477	5
P05556	P05556	Integrin beta-1	ITGB1	28.0294	28.3528	28.0091	27.7828	28.2247	28.0711	27.9154	28.0568	28.1238	28.1754	27.7471	28.001	22	22	34.2	34.2	34.2	88.414	323.31	550
P05783;CON__H-INV:HIT000015463	P05783	Keratin, type I cytoskeletal 18	KRT18	29.0022	29.3242	28.3897	29.5718	29.6378	30.2685	29.6537	28.5844	28.9964	27.9944	28.0584	28.4301	34	24	70	70	54.2	48.057	323.31	779
P05813	P05813	Beta-crystallin A3;Beta-crystallin A3, isoform A1, Delta4 form;Beta-crystallin A3, isoform A1, Delta7 form;Beta-crystallin A3, isoform A1, Delta8 form	CRYBA1	22.6026	17	22.4918	17	23.5696	20.8861	17	17	17	17	17	17	5	5	32.1	32.1	32.1	25.15	8.3935	18
P05997	P05997	Collagen alpha-2(V) chain	COL5A2	21.5086	21.0871	21.5734	21.3907	21.5752	21.2066	22.3016	22.2083	22.7062	21.196	21.1491	21.281	5	5	6.1	5.4	5.4	144.91	8.6453	12
P06132	P06132	Uroporphyrinogen decarboxylase	UROD	25.408	25.7678	25.9965	25.9844	26.0233	26.3555	25.8922	25.6937	25.6843	25.5185	25.7933	25.864	13	13	48.5	48.5	48.5	40.786	241.47	295
P06213	P06213	Insulin receptor;Insulin receptor subunit alpha;Insulin receptor subunit beta	INSR	21.8524	21.7102	22.0366	21.7395	21.9636	21.7025	21.7932	22.2216	22.0157	21.8843	22.11	21.6187	8	8	8	6.6	6.6	156.33	14.243	55
P06280	P06280	Alpha-galactosidase A	GLA	19.8064	20.4226	17	20.3101	19.9741	19.3503	17	17	17	17	17	17	1	1	2.6	2.6	2.6	48.766	2.1585	1
P06396;REV__Q6TDU7	P06396	Gelsolin	GSN	30.6477	31.0811	30.5183	30.5506	30.5277	30.4696	30.4466	30.3195	30.7015	31.0467	30.7888	30.8147	42	20	54.7	54.7	38.9	85.696	323.31	1162
P06400	P06400	Retinoblastoma-associated protein	RB1	20.592	20.3371	20.5889	20.8542	20.873	20.8462	21.3636	21.3347	21.5326	20.815	21.1666	21.3844	4	4	6.4	6.4	6.4	106.16	3.2721	8
P06454	P06454	Prothymosin alpha;Prothymosin alpha, N-terminally processed;Thymosin alpha-1	PTMA	21.6665	21.7754	21.4215	21.8464	22.7243	21.0031	21.8722	22.783	22.7233	22.8467	22.269	21.7796	4	4	35.1	35.1	35.1	12.203	13.544	51
P06493	P06493	Cyclin-dependent kinase 1	CDK1	22.7375	22.2669	21.5039	22.845	22.4121	23.4826	24.1478	22.1803	22.668	22.6911	22.3432	22.6372	7	7	34.3	31.6	31.6	34.095	9.5204	17
P06576	P06576	ATP synthase subunit beta, mitochondrial	ATP5B	33.4609	32.9816	33.4229	33.1712	33.5472	33.1423	33.3243	32.8031	32.6474	33.5977	33.3455	33.1194	31	31	80	80	80	56.559	323.31	2371
1;1679692;1679693;1679694;1679695;1679696;1679697;1679698;1679699;1679700;1679701;1679702;1679703;1679704;1679705;1679706;1679707;1679708;1679709;1679710;1679711;1679712;1679713;1679714;1679715;1679716;1679717;1679718;1679719;1679720;1679721;1679722;1679723;1679724;1679725;1679726;1679727;1679728;1679729;1679730;1679731;1679732;1679733;1679734;1679735;1679736;1679737;1679738;1679739;1679740;16797…	38178;38179;38180;38181;38182;38183;38184;38185;38186;38187;38188;38189;38190;38191;38192;38193;38194;38195;38196;38197;38198;38199;38200;38201;38202;38203;38204;38205;38206;38207;38208;38209;38210;38211;38212;38213;38214;38215;38216;38217;38218;38219;38220;38221;38222;38223;38224;38225;38226;38227;38228;38229;38230;38231;38232;38233;38234;38235;38236;38237;38238;38239;38240;38241;38242;38243;382…			17	17	17	17	17	17	17	17	17	17	17	17
P06730;A6NMX2	P06730	Eukaryotic translation initiation factor 4E	EIF4E	25.1377	25.1692	25.1794	25.345	25.1855	25.3228	25.5172	25.2675	25.1857	25.084	25.1306	25.2321	7	7	28.1	28.1	28.1	25.097	40.241	119
P06732	P06732	Creatine kinase M-type;Creatine kinase M-type, N-terminally processed	CKM	32.4995	32.7917	32.7359	32.9586	32.1014	32.44	32.3888	32.398	32.0804	33.0511	32.8364	33.0973	38	38	74.8	74.8	74.8	43.101	323.31	2918
430737;1430738;1430739;1430740;1430741;1430742;1430743;1430744;1430745;1430746;1430747;1430748;1430749;1430750;1430751;1430752;1430753;1430754;1430755;1430756;1430757;1430758;1430759;1430760;1430761;1430762;1430763;1430764;1430765;1430766;1430767;1430768;1430769;1430770;1430771;1430772;1430773;1430774;1430775;1430776;1430777;1430778;1430779;1430780;1430781;1430782;1430783;1430784;1430785;1430786;…	32480;32481;32482;32483;32484;32485;32486;32487;32488;32489;32490;32491;32492;32493;32494;32495;32496;32497;32498;32499;32500;32501;32502;32503;32504;32505;32506;32507;32508;32509;32510;32511;32512;32513;32514;32515;32516;32517;32518;32519;32520;32521;32522;32523;32524;32525;32526;32527;32528;32529;32530;32531;32532;32533;32534;32535;32536;32537;32538;32539;32540;32541;32542;32543;32544;32545;325…			17	17	17	17	17	17	17	17	17	17	17	17
P06733	P06733	Alpha-enolase	ENO1	32.7691	32.9542	32.8273	32.8237	33.1987	32.6224	33.9545	32.4323	33.0462	32.4829	32.9092	32.8117	41	38	80.2	80.2	71.7	47.168	323.31	3530
3;741864;741865;741866;741867;741868;741869;741870;741871;741872;741873;741874;741875;741876;741877;741878;741879;741880;741881;741882;741883;741884;741885;741886;741887;741888;741889;741890;741891;893456;893457;893458;893459;893460;893461;893462;893463;893464;893465;893466;893467;893468;893469;893470;893471;893472;893473;893474;893475;893476;893477;893478;893479;893480;893481;893482;893483;89348…	10727;10728;10729;10730;10731;10732;10733;10734;10735;10736;10737;10738;10739;10740;10741;10742;10743;10744;10745;10746;10747;10748;10749;10750;10751;10752;10753;10754;10755;10756;10757;10758;10759;10760;10761;10762;10763;10764;10765;10766;10767;10768;10769;10770;10771;10772;10773;10774;10775;10776;10777;10778;10779;10780;10781;10782;10783;10784;10785;10786;10787;10788;10789;10790;10791;10792;107…			17	17	17	17	17	17	17	17	17	17	17	17
P06737	P06737	Glycogen phosphorylase, liver form	PYGL	26.851	27.1503	26.9291	27.0693	26.8473	26.6976	27.2562	26.9365	27.064	26.6457	26.9781	26.6865	36	36	66.2	52.7	52.7	97.147	216.37	595
P06744;Q8N196	P06744	Glucose-6-phosphate isomerase	GPI	32.1225	32.1374	32.4335	32.6172	32.3623	32.1581	32.8835	31.9908	32.1855	31.8673	32.0363	32.1253	35	26	67.6	67.6	50.4	63.146	323.31	1269
P06748	P06748	Nucleophosmin	NPM1	27.5302	26.7233	27.189	27.3674	27.2144	27.1786	27.0501	27.67	27.7472	26.3647	27.381	27.1897	12	12	44.9	44.9	44.9	32.575	323.31	247
P06753	P06753	Tropomyosin alpha-3 chain	TPM3	26.3445	27.2183	26.9021	26.4445	26.1743	26.9427	25.9089	26.5025	26.574	25.6111	26.5452	26.8873	7	7	57.5	23.9	23.9	32.95	101.7	78
P06756	P06756	Integrin alpha-V;Integrin alpha-V heavy chain;Integrin alpha-V light chain	ITGAV	26.6775	26.9675	26.3929	26.1592	26.8446	26.6566	27.2109	26.4479	26.8552	26.3904	26.4012	26.1809	33	33	39.3	39.3	39.3	116.04	149.81	512
P06865	P06865	Beta-hexosaminidase subunit alpha	HEXA	25.2752	25.4558	25.021	24.992	25.2964	25.5642	25.3017	25.262	25.5488	25.7875	25.2887	25.582	16	16	29.1	29.1	29.1	60.702	121.36	280
Q16778;P33778;P23527;P06899;Q8N257;Q6DRA6;Q6DN03	Q16778;P33778;P23527;P06899;Q8N257	Histone H2B type 2-E;Histone H2B type 1-B;Histone H2B type 1-O;Histone H2B type 1-J;Histone H2B type 3-B	HIST2H2BE;HIST1H2BB;HIST1H2BO;HIST1H2BJ;HIST3H2BB	28.027	27.9006	28.0401	27.6299	28.1849	27.7979	28.2211	28.8503	28.1657	28.4779	28.5597	28.3159	2	2	55.6	7.9	7.9	13.92	5.5732	134
P07099	P07099	Epoxide hydrolase 1	EPHX1	22.2388	20.9481	20.843	21.3335	22.7071	20.896	22.9046	21.4008	21.4224	20.5295	19.9353	20.5817	7	7	24	24	24	52.948	7.1066	22
P07195	P07195	L-lactate dehydrogenase B chain	LDHB	31.2558	31.7064	31.6538	31.8204	31.6324	31.8739	32.1032	31.7278	31.6425	31.8908	31.7864	31.9006	23	23	66.5	64.4	64.4	36.638	323.31	1135
P07203	P07203	Glutathione peroxidase 1	GPX1	25.1192	24.9539	24.9355	25.1915	25.1191	25.2023	25.349	24.8036	25.0514	24.6441	25.0792	25.1318	11	11	84.7	84.7	84.7	22.088	41.629	186
P07205	P07205	Phosphoglycerate kinase 2	PGK2	20.6699	20.5689	20.3059	20.4102	20.6872	20.4629	20.1283	20.418	20.2314	20.5715	20.4298	20.5046	2	2	24	5.8	5.8	44.796	-2	1	+
P07225	P07225	Vitamin K-dependent protein S	PROS1	24.795	23.2562	25.3305	23.9058	22.9172	21.0552	21.3392	22.0596	22.7683	21.4797	23.2554	22.665	16	16	26.6	26.6	26.6	75.122	23.498	60
P07237	P07237	Protein disulfide-isomerase	P4HB	29.6253	29.4838	29.3259	29.2539	29.6891	29.3516	30.0598	28.7782	29.3347	29.4116	29.1424	28.9205	39	39	73.8	73.8	73.8	57.116	323.31	866
P07305	P07305	Histone H1.0;Histone H1.0, N-terminally processed	H1F0	27.18	26.4731	27.4561	27.2191	26.6974	26.4352	27.2664	27.0576	27.3132	27.4356	27.7152	27.0857	5	5	27.3	27.3	27.3	20.863	46.475	195
P07311	P07311	Acylphosphatase-1	ACYP1	22.6795	23.0004	23.1079	23.6998	22.8627	23.2411	23.7612	23.2171	23.3577	22.5713	22.8193	22.9984	6	6	63.6	63.6	63.6	11.261	16.766	115
P07339	P07339	Cathepsin D;Cathepsin D light chain;Cathepsin D heavy chain	CTSD	30.0812	30.3436	30.1161	30.1464	30.1137	30.1812	30.3598	30.3221	30.4324	31.1685	30.3343	30.8804	20	20	50.7	50.7	50.7	44.552	323.31	640
P07355;A6NMY6	P07355;A6NMY6	Annexin A2;Putative annexin A2-like protein	ANXA2;ANXA2P2	31.0628	31.0873	30.8596	30.8522	30.9544	31.1056	32.0903	30.2969	31.4712	30.1527	29.8414	30.844	36	36	78.8	78.8	78.8	38.604	323.31	1083
P07384	P07384	Calpain-1 catalytic subunit	CAPN1	27.4965	27.7765	27.8215	27.8639	27.5641	27.745	27.754	27.8134	27.7392	27.8189	27.5908	27.7728	42	42	52.1	52.1	52.1	81.889	309.35	750
P07437;A6NNZ2	P07437	Tubulin beta chain	TUBB	29.0174	29.0651	29.0921	29.0479	29.5278	29.6095	29.0468	29.2871	29.5406	28.1918	28.3505	28.9228	5	5	72.5	16.2	16.2	49.67	323.31	350
P07602	P07602	Prosaposin;Saposin-A;Saposin-B-Val;Saposin-B;Saposin-C;Saposin-D	PSAP	24.1723	24.5449	23.9561	24.4276	24.3177	24.1194	24.3842	24.9661	24.931	25.8003	25.4354	25.5773	8	8	15.8	15.8	15.8	58.112	100.37	84
P07686	P07686	Beta-hexosaminidase subunit beta;Beta-hexosaminidase subunit beta chain B;Beta-hexosaminidase subunit beta chain A	HEXB	24.6373	24.784	24.408	24.4505	25.0834	25.1718	25.3735	24.517	25.0434	25.0746	24.768	25.0449	12	12	27	27	27	63.111	24.952	146
P07711	P07711	Cathepsin L1;Cathepsin L1 heavy chain;Cathepsin L1 light chain	CTSL	17	20.5747	20.4326	20.6816	20.1903	20.4952	20.5952	20.3902	20.4385	20.8733	20.6251	20.5629	1	1	4.2	4.2	4.2	37.564	2.6521	22
P07737;CON__P02584	P07737;CON__P02584	Profilin-1	PFN1	29.2675	29.8182	29.7856	29.6765	29.6249	29.5857	30.1352	29.5531	30.0263	29.1926	29.5092	29.6303	16	16	92.1	92.1	92.1	15.054	323.31	847			+
P07738	P07738	Bisphosphoglycerate mutase	BPGM	21.2638	21.3146	21.3735	21.6753	21.5514	21.5815	22.3471	21.3669	21.5477	20.7315	20.865	21.0405	3	3	16.2	16.2	16.2	30.005	4.8003	14
P07741	P07741	Adenine phosphoribosyltransferase	APRT	25.7304	25.6597	25.8557	26.0946	25.6803	25.8258	26.1871	25.8732	26.1476	25.5139	25.352	26.026	10	10	70	70	70	19.608	310.33	168
P07814	P07814	Bifunctional glutamate/proline--tRNA ligase;Glutamate--tRNA ligase;Proline--tRNA ligase	EPRS	28.7061	28.7394	28.852	28.9083	28.8239	28.7992	28.7294	28.6489	28.7929	28.8625	28.7613	28.7604	85	85	59.7	59.7	59.7	170.59	323.31	1559
P07858	P07858	Cathepsin B;Cathepsin B light chain;Cathepsin B heavy chain	CTSB	25.3194	25.6306	25.8862	26.3516	25.3335	25.342	25.8033	25.303	25.6682	25.7713	25.7567	25.7173	9	9	33.9	33.9	33.9	37.821	120.48	167
P07900;Q58FG0;Q14568;Q58FG1	P07900	Heat shock protein HSP 90-alpha	HSP90AA1	31.5253	31.6645	31.6345	31.6226	31.6303	31.6903	31.9218	31.6694	31.6388	31.5794	31.7692	31.7221	62	44	64.1	64.1	48.8	84.659	323.31	2755
;1420391;1420392;1420393;1420394;1420395;1420396;1420397;1420398;1420399;1420400;1420401;1420402;1420403;1420404;1420405;1420406;1420407;1420408;1420409;1420410;1420411;1420412;1420413;1420414;1420415;1420416;1420417;1420418;1420419;1420420;1420421;1420422;1420423;1420424;1420425;1420426;1420427;1420428;1420429;1420430;1420431;1420432;1420433;1420434;1420435;1420436;1420437;1420438;1420439;142044…	16841;16842;16843;16844;16845;16846;16847;16848;16849;16850;16851;16852;16853;16854;16855;16856;16857;16858;16859;16860;16861;16862;16863;16864;16865;16866;16867;16868;16869;16870;16871;16872;16873;16874;16875;16876;16877;16878;56789;56790;56791;56792;56793;56794;56795;56796;56797;56798;56799;56800;56801;56802;56803;56804;56805;56806;56807;56808;56809;56810;56811;56812;56813;56814;56815;56816;568…			17	17	17	17	17	17	17	17	17	17	17	17
P07902	P07902	Galactose-1-phosphate uridylyltransferase	GALT	21.4691	21.4695	21.8882	21.8803	22.0719	21.6436	21.7661	22.2891	22.1064	22.2656	21.8915	21.9922	4	4	17.7	17.7	17.7	43.363	2.6987	24
P07910;P0DMR1;O60812;B7ZW38;B2RXH8	P07910;P0DMR1;O60812;B7ZW38;B2RXH8	Heterogeneous nuclear ribonucleoproteins C1/C2;Heterogeneous nuclear ribonucleoprotein C-like 4;Heterogeneous nuclear ribonucleoprotein C-like 1;Heterogeneous nuclear ribonucleoprotein C-like 3;Heterogeneous nuclear ribonucleoprotein C-like 2	HNRNPC;HNRNPCL4;HNRNPCL1;HNRNPCL3;HNRNPCL2	28.5871	28.343	28.3025	28.5141	28.7291	28.4277	28.6437	29.0744	28.9246	28.5339	28.626	28.3728	17	17	42.8	42.8	42.8	33.67	292.65	415
P07919	P07919	Cytochrome b-c1 complex subunit 6, mitochondrial	UQCRH	23.7352	22.7938	23.5231	23.5781	23.2375	22.87	22.8542	22.8047	23.1368	23.5035	23.7754	23.0981	1	1	19.8	19.8	19.8	10.739	112.58	36
P07942	P07942	Laminin subunit beta-1	LAMB1	27.9887	27.6238	26.6834	26.7503	26.5916	26.6769	27.1944	27.0103	27.4527	28.1109	27.5916	26.9163	50	50	38.5	38.5	38.5	198.04	323.31	771
P07947	P07947	Tyrosine-protein kinase Yes	YES1	20.2908	19.6138	19.7221	20.1127	19.1575	19.7481	20.1018	20.502	20.1909	19.7216	19.904	20.1303	3	2	15.5	9.8	8.3	60.801	2.8181	19
P07948	P07948	Tyrosine-protein kinase Lyn	LYN	22.5871	22.208	21.9255	21.6932	22.2174	21.8373	22.7739	21.6581	22.5805	21.8392	21.9072	21.7527	9	7	20.7	20.7	17.2	58.573	7.5798	22
P07951	P07951	Tropomyosin beta chain	TPM2	27.4726	27.9909	27.5512	27.3813	27.647	28.2623	27.3536	27.6333	27.7819	26.9508	27.1862	27.5798	18	5	72.2	55.3	14.1	32.85	323.31	332
P07954	P07954	Fumarate hydratase, mitochondrial	FH	29.9939	29.7618	30.0806	29.8609	30.0371	29.7923	29.9347	29.5722	29.305	30.071	30.0197	29.7954	29	29	68	68	68	54.636	323.31	796
P07996;CON__Q28194;P35442	P07996;CON__Q28194	Thrombospondin-1	THBS1	24.4743	21.3914	21.712	21.2701	22.459	21.3397	21.7168	22.8459	22.8109	21.325	22.8505	17	11	10	12.6	12.6	12.1	129.38	13.855	27			+
P08069	P08069	Insulin-like growth factor 1 receptor;Insulin-like growth factor 1 receptor alpha chain;Insulin-like growth factor 1 receptor beta chain	IGF1R	23.7545	23.3155	23.3367	23.2921	23.8318	23.1345	23.538	23.4468	23.8847	23.6596	23.5132	23.209	16	13	17.6	17.6	14.7	154.79	27.003	78
P08123	P08123	Collagen alpha-2(I) chain	COL1A2	22.2965	22.1554	22.1944	20.9718	22.1044	22.8914	27.4128	21.8163	23.5677	22.1648	23.0122	23.1066	9	9	8.6	8.6	8.6	129.31	81.656	32
P08133	P08133	Annexin A6	ANXA6	31.65	31.8041	31.709	31.7482	31.6043	31.5258	31.9862	31.6696	31.6261	32.0554	32.1962	31.9843	68	68	82.9	82.9	82.9	75.872	323.31	2064
P08134;P62745	P08134	Rho-related GTP-binding protein RhoC	RHOC	28.0179	28.1935	27.9865	28.0854	27.9848	27.994	28.179	27.9489	28.1611	27.9306	27.8112	28.041	13	4	75.6	75.6	29.5	22.006	242.98	337
P08172	P08172	Muscarinic acetylcholine receptor M2	CHRM2	22.2176	22.6977	22.5321	22.3789	22.1625	22.6558	22.1346	23.1445	22.3682	22.4055	22.972	23.2327	6	6	17	17	17	51.714	8.4449	22
P08195	P08195	4F2 cell-surface antigen heavy chain	SLC3A2	24.7775	24.6907	25.0095	25.2394	24.748	25.1073	25.5473	24.7139	25.0567	24.697	24.5739	24.8811	13	13	27.1	27.1	27.1	67.993	61.145	170
P08236	P08236	Beta-glucuronidase	GUSB	22.5108	22.6796	21.3432	21.9166	22.1382	21.387	22.577	22.4018	22.4854	22.9716	21.9039	21.9278	6	6	13.2	13.2	13.2	74.731	10.842	39
P08237	P08237	ATP-dependent 6-phosphofructokinase, muscle type	PFKM	29.878	30.0742	30.316	30.3963	30.1472	30.1857	29.928	30.053	29.5335	30.6121	30.4527	30.4189	35	34	58.7	55.3	54.1	85.182	323.31	1298
P08238;Q58FF7	P08238	Heat shock protein HSP 90-beta	HSP90AB1	30.5074	30.6318	30.6628	30.7246	30.6982	30.8163	30.863	30.5373	30.5074	30.7218	30.7257	30.6386	40	33	68.6	53.2	46.3	83.263	323.31	1265
;1428897;1428898;1428899;1428900;1428901;1428902;1428903;1428904;1428905;1428906;1428907;1428908;1428909;1428910;1428911;1428912;1428913;1428914;1428915;1428916;1428917;1428918;1428919;1428920;1428921;1428922;1428923;1428924;1428925;1428926;1428927;1452646;1452647;1452648;1452649;1452650;1452651;1452652;1452653;1452654;1452655;1452656;1452657;1452658;1452659;1452660;1452661;1452662;1452663;145266…	16841;16842;16843;16844;16845;16846;16847;16848;16849;16850;16851;16852;16853;16854;16855;16856;16857;16858;16859;16860;16861;16862;16863;16864;16865;16866;16867;16868;16869;16870;16871;16872;16873;16874;16875;16876;16877;16878;47747;47748;47749;47750;47751;47752;47753;47754;47755;47756;47757;47758;47759;47760;56754;56755;56756;56757;56758;56759;56760;56761;56762;56763;56764;56765;56766;56767;567…			17	17	17	17	17	17	17	17	17	17	17	17
P08240	P08240	Signal recognition particle receptor subunit alpha	SRPR	25.6362	25.5135	25.8207	25.69	25.5758	25.378	25.778	25.4653	25.507	25.514	25.6111	25.4388	19	19	32.9	32.9	32.9	69.81	44.781	315
P08243	P08243	Asparagine synthetase [glutamine-hydrolyzing]	ASNS	20.1827	17	19.979	19.994	21.9626	21.2291	20.5455	17	20.5532	17	19.5686	17	3	3	5.9	5.9	5.9	64.369	2.795	11
P08397	P08397	Porphobilinogen deaminase	HMBS	23.32	23.633	23.809	23.8282	23.3051	23.4525	23.4303	23.6293	23.7144	23.1986	23.5938	23.9257	7	7	26.9	26.9	26.9	39.33	38.845	75
P08559;P29803	P08559	Pyruvate dehydrogenase E1 component subunit alpha, somatic form, mitochondrial	PDHA1	29.6266	29.1915	29.2457	28.9908	29.4405	28.9397	29.2736	28.9916	28.7205	29.5875	29.4308	29.2959	32	32	72.6	72.6	72.6	43.295	317.46	763
P08572	P08572	Collagen alpha-2(IV) chain;Canstatin	COL4A2	26.8264	26.0203	25.8706	25.267	26.0272	25.3062	29.5335	27.0178	27.8116	26.2851	25.848	25.7181	17	17	14.5	14.5	14.5	167.55	110.98	281
P08574	P08574	Cytochrome c1, heme protein, mitochondrial	CYC1	28.6586	28.2514	28.9363	28.5606	28.4128	28.2255	28.7217	28.0646	28.0155	28.8808	28.8115	28.3366	13	13	55.4	55.4	55.4	35.422	147.81	301
P08579	P08579	U2 small nuclear ribonucleoprotein B	SNRPB2	23.629	23.3535	23.8458	23.5235	23.9082	23.8834	23.8274	23.7288	24.3611	24.0763	23.7741	23.6992	6	6	38.7	32	32	25.486	7.9359	59
P08582	P08582	Melanotransferrin	MFI2	22.2385	21.2698	21.4634	22.1308	21.2436	21.572	21.0946	19.4517	21.6376	21.4007	21.8808	22.2414	4	4	10	10	10	80.214	2.8804	9
P08590	P08590	Myosin light chain 3	MYL3	29.0516	29.5296	28.9717	29.1852	28.6932	29.0978	28.4702	28.831	28.6058	29.0886	29.0646	29.2615	15	14	77.9	72.3	64.1	21.932	251.54	449
P08621	P08621	U1 small nuclear ribonucleoprotein 70 kDa	SNRNP70	25.6091	25.5871	25.6904	25.7148	25.5819	25.6261	25.6518	26.0155	26.0196	25.46	25.777	25.5241	14	14	43	43	43	51.556	68.684	223
P08648	P08648	Integrin alpha-5;Integrin alpha-5 heavy chain;Integrin alpha-5 light chain	ITGA5	23.9504	23.8873	24.0202	23.7635	23.2831	23.7841	21.9325	23.6218	23.7483	24.414	24.2163	24.3513	11	11	15.3	15.3	15.3	114.54	29.371	133
P08651;Q14938	P08651	Nuclear factor 1 C-type	NFIC	22.302	22.6187	22.4884	22.2777	21.5849	22.1698	22.5048	22.6731	22.0856	23.2754	22.5208	21.9889	5	4	21.1	21.1	18.9	55.674	5.9077	15
P08670	P08670	Vimentin	VIM	31.6705	31.218	31.3725	31.0117	32.0023	31.4798	31.9474	30.7616	32.3653	29.9347	30.324	30.3815	63	53	83.5	83.5	73	53.651	323.31	1414
P08708	P08708	40S ribosomal protein S17	RPS17	27.5796	27.4617	27.5939	27.6334	27.5164	27.7762	27.8206	27.5455	27.831	27.4872	27.3848	27.6512	11	11	60	60	60	15.55	214.01	246
P08754;P19087;A8MTJ3	P08754	Guanine nucleotide-binding protein G(k) subunit alpha	GNAI3	24.8478	24.674	24.6826	24.5453	24.7198	24.3658	24.7224	24.4323	24.4884	24.8593	24.674	24.5171	10	9	57.6	37.6	26.8	40.532	45.657	178
P08758	P08758	Annexin A5	ANXA5	29.9279	29.9775	30.1797	30.2833	30.22	30.4883	30.9399	29.9005	30.1245	29.9403	30.0091	30.1791	28	28	78.1	78.1	78.1	35.936	323.31	875
P08865	P08865	40S ribosomal protein SA	RPSA	28.3446	28.3679	28.4351	28.5471	28.3383	28.4564	28.7923	28.458	28.4996	28.2799	28.3241	28.2385	16	16	63.7	63.7	63.7	32.854	323.31	395
P09001	P09001	39S ribosomal protein L3, mitochondrial	MRPL3	24.8773	24.582	25.0991	24.7976	24.7605	24.3924	24.5017	24.5912	24.1989	25.2431	25.0049	24.8649	11	11	44	44	44	38.632	127.53	135
P09012	P09012	U1 small nuclear ribonucleoprotein A	SNRPA	26.791	26.84	26.7372	26.7627	26.8641	26.7889	27.0339	27.3239	27.1229	26.8049	27.1401	26.8266	9	7	38.3	38.3	33	31.279	31.565	154
P09104	P09104	Gamma-enolase	ENO2	29.1468	28.9384	29.5164	29.7085	29.8973	29.5903	29.6084	27.9847	29.1411	28.9408	29.1515	29.1628	21	21	69.8	59.4	59.4	47.268	323.31	561
P09110	P09110	3-ketoacyl-CoA thiolase, peroxisomal	ACAA1	27.2883	26.7704	27.0542	26.9261	27.2147	27.1876	27.0364	26.9652	26.8933	26.9556	27.0874	27.3971	17	17	58	58	58	44.292	129.88	380
P09132	P09132	Signal recognition particle 19 kDa protein	SRP19	20.3895	20.0276	20.1257	19.4873	20.4856	20.2566	20.4081	19.8107	20.7029	20.3218	20.4566	20.7258	3	3	20.1	20.1	20.1	16.156	6.5578	20
P09210;P08263;Q7RTV2;Q16772	P09210;P08263;Q7RTV2;Q16772	Glutathione S-transferase A2;Glutathione S-transferase A1;Glutathione S-transferase A1, N-terminally processed;Glutathione S-transferase A5;Glutathione S-transferase A3	GSTA2;GSTA1;GSTA5;GSTA3	17	20.1168	18.3285	18.7588	17	17	23.2361	18.9907	17	17	17	17	4	4	19.8	19.8	19.8	25.664	2.4926	5
P09211	P09211	Glutathione S-transferase P	GSTP1	29.5518	29.7189	30.3226	30.5354	30.3881	30.6108	30.8282	30.2464	30.5932	29.9523	29.9721	30.5079	15	15	71	71	71	23.356	323.31	518
P09234	P09234	U1 small nuclear ribonucleoprotein C	SNRPC	23.3822	22.8751	22.7129	23.5574	22.9597	22.9197	23.2129	23.302	23.465	22.6752	23.3711	23.044	4	4	31.4	31.4	31.4	17.394	11.953	43
P09382	P09382	Galectin-1	LGALS1	24.0629	24.0902	24.4965	25.33	24.778	24.8556	25.4122	22.9213	24.8445	23.687	23.2456	23.698	6	6	55.6	55.6	55.6	14.716	9.8707	53
P09417	P09417	Dihydropteridine reductase	QDPR	26.0192	26.2322	26.195	26.189	26.292	26.1729	26.0421	26.0682	25.8092	26.6529	26.3547	26.4082	11	11	57.4	57.4	57.4	25.789	105.77	253
P09429;B2RPK0;P23497	P09429	High mobility group protein B1	HMGB1	27.9871	28.3078	28.3024	28.424	28.0436	28.2057	28.7704	29.1332	28.9717	28.5118	28.6037	28.5678	14	14	52.1	40.5	40.5	24.893	84.369	399
P09455	P09455	Retinol-binding protein 1	RBP1	22.8185	22.2482	22.8906	23.7559	24.2718	24.4888	24.5503	23.4586	23.8819	22.0823	22.8897	23.1582	5	5	52.6	52.6	52.6	15.85	10.665	53
P09471	P09471	Guanine nucleotide-binding protein G(o) subunit alpha	GNAO1	21.8076	20.6434	22.2936	23.0165	20.6107	25.3895	22.0673	21.6935	19.7179	24.7251	24.4783	23.1762	7	7	35	28.5	28.5	40.05	19.635	55
P09488	P09488	Glutathione S-transferase Mu 1	GSTM1	17	17	22.9084	23.804	17	17	22.2561	22.6973	21.4495	22.5278	22.4661	22.3264	3	2	52.3	14.2	10.6	25.712	3.1177	24
P09493	P09493	Tropomyosin alpha-1 chain	TPM1	32.0206	32.5468	32.1592	31.8537	31.7631	32.059	31.1876	32.2625	31.9488	31.4406	31.6667	32.0765	42	22	79.9	79.9	44.7	32.708	323.31	925
P09497	P09497	Clathrin light chain B	CLTB	23.5533	23.7935	23.3827	23.2545	23.7771	23.0195	23.7785	23.3084	23.357	23.9833	24.1312	23.5041	6	6	24	24	24	25.19	7.013	52
P09525	P09525	Annexin A4	ANXA4	25.3112	25.2393	25.4873	25.1776	25.3931	25.0505	26.2805	25.2382	25.6369	24.9812	24.9115	25.1031	14	14	47	47	47	35.882	218.23	229
P09543	P09543	2,3-cyclic-nucleotide 3-phosphodiesterase	CNP	25.6477	25.8146	25.5619	25.5978	25.8675	25.8594	25.802	25.7765	25.8059	25.5022	25.5321	25.7308	15	15	40.4	40.4	40.4	47.578	223.9	202
P09622	P09622	Dihydrolipoyl dehydrogenase, mitochondrial	DLD	29.6712	29.3902	29.71	29.4772	29.6525	29.3412	29.3922	29.2204	28.8856	29.7854	29.6559	29.5944	22	22	46.4	46.4	46.4	54.177	323.31	686
P09651;Q32P51	P09651;Q32P51	Heterogeneous nuclear ribonucleoprotein A1;Heterogeneous nuclear ribonucleoprotein A1, N-terminally processed;Heterogeneous nuclear ribonucleoprotein A1-like 2	HNRNPA1;HNRNPA1L2	29.4901	29.3456	29.6326	29.6164	29.4987	29.5887	29.6148	29.6879	29.9317	29.1638	29.5802	29.3769	25	25	61	61	61	38.746	323.31	836
P09661	P09661	U2 small nuclear ribonucleoprotein A	SNRPA1	24.724	24.453	24.4322	24.6452	24.6039	24.6762	25.118	24.6679	24.6682	24.3383	24.623	24.4926	9	9	41.2	41.2	41.2	28.415	42.285	120
P09668	P09668	Pro-cathepsin H;Cathepsin H mini chain;Cathepsin H;Cathepsin H heavy chain;Cathepsin H light chain	CTSH	17	19.9209	19.78	20.5509	17	17	21.665	20.2633	19.8842	20.816	20.1638	20.982	3	3	12.2	12.2	12.2	37.393	3.3372	5
P09669	P09669	Cytochrome c oxidase subunit 6C	COX6C	27.8367	27.6179	28.1431	28.1621	27.8698	27.6812	28.084	27.7631	27.5453	28.0452	27.7813	27.732	8	8	52	52	52	8.7813	13.459	152
P09874	P09874	Poly [ADP-ribose] polymerase 1	PARP1	28.9767	29.096	28.6836	28.7485	28.928	28.7729	28.3559	28.9614	28.6663	29.2917	29.2816	28.93	50	50	58.1	58.1	58.1	113.08	323.31	1070
P09936	P09936	Ubiquitin carboxyl-terminal hydrolase isozyme L1	UCHL1	25.5239	25.2657	25.6442	25.9973	26.2092	26.3778	26.8328	25.1212	25.6865	26.4126	25.7999	26.6577	11	11	57	57	57	24.824	107.63	187
P09960	P09960	Leukotriene A-4 hydrolase	LTA4H	27.1834	27.6378	27.7724	27.7485	27.5384	27.6451	27.7238	27.8906	27.8316	28.0693	27.8887	28.0306	35	35	62	62	62	69.284	243.74	677
P09972;P05062	P09972	Fructose-bisphosphate aldolase C	ALDOC	30.4449	30.5964	31.4697	31.3518	30.5306	30.8607	30.8424	31.1045	30.5486	30.6633	30.4423	30.6961	28	28	89.8	78.3	78.3	39.455	323.31	867
P0C0L5;P0C0L4;CON__P01030;CON__ENSEMBL:ENSBTAP00000007350	P0C0L5;P0C0L4	Complement C4-B;Complement C4 beta chain;Complement C4-B alpha chain;C4a anaphylatoxin;C4b-B;C4d-B;Complement C4 gamma chain;Complement C4-A;Complement C4 beta chain;Complement C4-A alpha chain;C4a anaphylatoxin;C4b-A;C4d-A;Complement C4 gamma chain	C4B;C4A	24.7232	23.17	25.0394	23.9736	24.8241	23.0555	21.6964	20.9843	21.4349	21.4798	22.6704	23.4285	22	22	16.5	16.5	16.5	192.75	88.051	114
Q71UI9;P0C0S5	Q71UI9;P0C0S5	Histone H2A.V;Histone H2A.Z	H2AFV;H2AFZ	27.3297	27.4244	27.9308	27.7417	27.6857	27.5359	27.5413	27.9282	27.9788	27.5204	27.9816	27.6099	4	4	53.9	46.9	46.9	13.509	98.896	94
Q99878;Q96KK5;Q9BTM1;Q16777;Q6FI13;P20671;P0C0S8	Q99878;Q96KK5;Q9BTM1;Q16777;Q6FI13;P20671;P0C0S8	Histone H2A type 1-J;Histone H2A type 1-H;Histone H2A.J;Histone H2A type 2-C;Histone H2A type 2-A;Histone H2A type 1-D;Histone H2A type 1	HIST1H2AJ;HIST1H2AH;H2AFJ;HIST2H2AC;HIST2H2AA3;HIST1H2AD;HIST1H2AG	32.3427	32.2377	32.2512	32.4033	32.5688	32.043	32.7721	32.9802	32.7022	32.4565	32.4529	32.397	6	2	35.9	35.9	14.1	13.936	262.45	362
P0C7P0	P0C7P0	CDGSH iron-sulfur domain-containing protein 3, mitochondrial	CISD3	22.6491	21.7386	22.7754	22.3715	21.9342	21.956	22.6466	21.8036	21.911	21.794	22.0289	22.8259	5	5	40.9	40.9	40.9	14.215	5.663	28
P0C870	P0C870	JmjC domain-containing protein 7	JMJD7	20.7095	21.5665	20.831	21.3991	21.1039	21.3639	21.0309	20.9611	21.4109	17	19.6977	17	2	2	12	12	12	35.932	7.2019	16
P0CAP1	P0CAP1	Myocardial zonula adherens protein	MYZAP	23.3543	22.8215	23.1764	22.954	22.694	23.0522	22.6559	23.329	23.4414	22.4919	23.3538	23.5831	8	8	23.2	23.2	23.2	54.205	26.325	64
P0CB48	P0CB48	Putative upstream-binding factor 1-like protein 6	UBTFL6	17	17	17	17	17	21.2505	17	17	17	17	17	17	1	1	3.2	3.2	3.2	46.55	-2	1	+
P0CG30;P0CG29	P0CG30;P0CG29	Glutathione S-transferase theta-2B;Glutathione S-transferase theta-2	GSTT2B;GSTT2	17	20.7588	21.9548	21.1155	26.0626	26.1957	24.6321	24.3383	24.5722	25.5379	25.8486	25.9557	8	8	41	38.1	38.1	27.507	161.77	114
P0CW20;P0CW19	P0CW20;P0CW19	LIM and senescent cell antigen-like-containing domain protein 3-like;LIM and senescent cell antigen-like-containing domain protein 3	LIMS3L;LIMS3	22.0506	22.5644	22.6925	23.2379	22.2475	22.1555	21.7047	22.0098	21.9717	22.6628	22.5505	21.8285	4	4	47	47	47	13.251	6.4641	13
P0DJ93	P0DJ93	Small integral membrane protein 13	SMIM13	20.3136	21.5395	20.6525	20.712	20.9823	20.605	21.6916	20.4422	17	21.4308	17	20.4799	1	1	33	33	33	10.351	6.3561	3
P0DMV9;P0DMV8	P0DMV9;P0DMV8	Heat shock 70 kDa protein 1B;Heat shock 70 kDa protein 1A	HSPA1B;HSPA1A	29.6188	30.1121	30.4048	30.4959	29.8607	30.0189	30.0213	30.8034	30.4874	30.3069	30.4064	30.4562	40	27	64.6	61.2	40.1	70.051	323.31	1169
P0DN76;Q01081;Q8WU68	P0DN76;Q01081	Splicing factor U2AF 35 kDa subunit	U2AF1	25.5434	25.1427	25.2776	25.3007	25.6001	25.3186	25.3139	25.6807	25.9307	25.1764	25.896	25.3865	6	6	30.8	30.8	30.8	27.872	62.115	153
P0DN79;P35520	P0DN79;P35520	Cystathionine beta-synthase	CBS	17	20.5414	21.5649	21.2686	17	17	22.0761	21.0912	21.4661	20.4494	20.5069	20.2849	3	3	9.8	9.8	9.8	60.586	9.3333	11
P10114	P10114	Ras-related protein Rap-2a	RAP2A	21.0141	21.3139	21.1492	21.2653	21.2782	21.2998	20.8543	21.2665	21.4932	20.6387	20.7591	21.1646	2	2	27.3	15.3	15.3	20.615	2.8897	6
P10155	P10155	60 kDa SS-A/Ro ribonucleoprotein	TROVE2	26.613	26.8053	27.2508	27.246	27.303	27.2003	27.0654	27.3082	27.2929	27.026	27.1875	27.1399	25	25	52.4	52.4	52.4	60.67	156.05	452
P10253	P10253	Lysosomal alpha-glucosidase;76 kDa lysosomal alpha-glucosidase;70 kDa lysosomal alpha-glucosidase	GAA	25.5507	25.7635	26.7941	26.7327	26.3936	26.4738	26.3312	26.3286	26.449	27.4079	26.9841	27.2159	21	21	32.4	32.4	32.4	105.32	202.8	339
P10301	P10301	Ras-related protein R-Ras	RRAS	26.2082	26.4506	25.8439	26.0224	26.0498	25.6413	25.5495	25.5078	25.7679	25.7917	25.6835	26.0445	10	8	57.3	57.3	45	23.48	71.702	229
P30685;P30491;P10319;P30498;P30490;P18464;P30488;P30487;P30483;P30495;P30484;P30464;P18465;Q04826;P30485;P30481;P30461;P03989	P30685;P30491;P10319;P30498;P30490;P18464;P30488;P30487;P30483;P30495;P30484;P30464;P18465	HLA class I histocompatibility antigen, B-35 alpha chain;HLA class I histocompatibility antigen, B-53 alpha chain;HLA class I histocompatibility antigen, B-58 alpha chain;HLA class I histocompatibility antigen, B-78 alpha chain;HLA class I histocompatibility antigen, B-52 alpha chain;HLA class I histocompatibility antigen, B-51 alpha chain;HLA class I histocompatibility antigen, B-50 alpha chain;…	HLA-B	20.7033	20.442	22.062	19.9673	21.6104	17	20.8546	17	17	17	19.9642	17	1	0	20.4	5.5	0	40.455	3.7561	11
P10398;P04049	P10398	Serine/threonine-protein kinase A-Raf	ARAF	20.9982	20.9515	21.5115	21.0402	21.0888	21.8583	21.2684	21.4777	20.98	20.9584	21.0407	20.9409	5	3	8.1	8.1	4.5	67.585	5.9351	36
P10412;P22492	P10412	Histone H1.4	HIST1H1E	29.3286	29.2275	29.911	29.9181	29.6529	29.502	30.0904	30.4646	30.149	29.8374	29.8707	29.5639	14	4	36.1	36.1	13.7	21.865	55.074	345
P10515	P10515	Dihydrolipoyllysine-residue acetyltransferase component of pyruvate dehydrogenase complex, mitochondrial	DLAT	29.4243	29.1082	29.2262	29.0611	29.3417	28.9511	29.2765	28.818	28.4105	29.2944	29.1044	28.8875	24	24	42	42	42	68.996	254.68	620
P10606	P10606	Cytochrome c oxidase subunit 5B, mitochondrial	COX5B	23.7826	24.2015	24.0807	24.4252	23.9483	23.5619	24.4817	24.0243	23.6103	24.6062	24.2367	23.735	5	5	35.7	35.7	35.7	13.696	7.8846	63
P10619	P10619	Lysosomal protective protein;Lysosomal protective protein 32 kDa chain;Lysosomal protective protein 20 kDa chain	CTSA	26.1966	26.5118	25.9934	26.2063	26.183	26.4413	26.2104	25.9618	26.3086	26.7188	26.0652	26.6967	8	8	22.3	22.3	22.3	54.465	147.74	252
P10620	P10620	Microsomal glutathione S-transferase 1	MGST1	25.0531	25.216	24.8169	25.0147	25.0746	24.9514	24.1009	24.6136	24.8514	25.275	25.503	25.2955	5	5	30.3	30.3	30.3	17.598	33.584	120
P10644	P10644	cAMP-dependent protein kinase type I-alpha regulatory subunit;cAMP-dependent protein kinase type I-alpha regulatory subunit, N-terminally processed	PRKAR1A	27.4685	28.0299	27.2216	27.5592	27.6904	28.1029	26.932	27.928	27.5836	27.5675	27.8086	27.8699	19	15	49.1	49.1	44.4	42.981	167.72	343
P10768	P10768	S-formylglutathione hydrolase	ESD	28.0385	28.2672	28.5987	28.7115	28.3852	28.4556	28.3985	28.7879	28.7634	28.247	28.1589	28.4837	17	17	77.3	77.3	77.3	31.462	323.31	358
P10809	P10809	60 kDa heat shock protein, mitochondrial	HSPD1	31.1912	30.432	30.804	30.6581	30.9368	30.5364	31.0351	30.3873	30.1137	30.8653	30.9761	30.5222	53	53	81	81	81	61.054	323.31	1808
P10909	P10909	Clusterin;Clusterin beta chain;Clusterin alpha chain	CLU	22.2827	17	17	17	17	17	17	17	17	20.5921	20.3263	17	3	3	12.5	12.5	12.5	52.494	4.2582	7
P10916;Q9BUA6	P10916	Myosin regulatory light chain 2, ventricular/cardiac muscle isoform	MYL2	29.8182	30.2629	29.6744	29.881	29.4881	30.0406	28.9445	29.9716	29.5658	28.9503	29.5433	30.1143	18	18	89.8	89.8	89.8	18.789	323.31	596
P11021	P11021	78 kDa glucose-regulated protein	HSPA5	31.0897	30.8477	30.8182	30.8074	31.0684	30.8772	30.5788	30.6711	30.5116	31.2756	30.8874	30.8858	45	45	56.7	56.7	56.7	72.332	323.31	1660
P11047	P11047	Laminin subunit gamma-1	LAMC1	28.7631	28.1732	27.1693	27.0104	28.0778	27.5315	28.5592	27.5441	28.2477	28.5958	28.0929	27.5575	60	58	50.5	50.5	49.6	177.6	323.31	1071
P11055	P11055	Myosin-3	MYH3	27.3138	28.1898	27.6309	27.2986	26.5962	27.6523	26.3124	27.0334	27.4275	26.7939	27.9365	27.8283	2	1	15.3	1.2	0.8	223.9	-2	42	+
032;1265033;1265034;1265035;1265036;1265037;1265038;1265039;1265040;1265041;1265042;1265043;1265044;1265045;1265046;1265047;1265048;1265049;1265050;1265051;1265052;1265053;1265054;1265055;1265056;1265057;1265058;1265059;1265060;1265061;1265062;1265063;1265064;1265065;1265066;1265067;1265068;1265069;1265070;1265071;1265072;1265073;1265074;1436359;1436360;1436361;1436362;1436363;1436364;1436365;143…	15884;15885;15886;15887;15888;15889;15890;15891;15892;15893;15894;15895;15896;15897;15898;15899;15900;15901;15902;15903;15904;15905;15906;15907;15908;15909;15910;15911;15912;15913;15914;15915;15916;15917;15918;15919;15920;15921;15922;15923;15924;15925;15926;15927;15928;15929;15930;45063;45064;45065;45066;45067;45068;45069;45070;45071;45072;45073;45074;45075;45076;45077;45078;45079;45080;45081;450…			17	17	17	17	17	17	17	17	17	17	17	17
P11117	P11117	Lysosomal acid phosphatase	ACP2	24.5285	24.8268	24.4777	24.2077	24.6332	24.4456	24.8082	24.7141	24.4149	25.2937	24.8987	24.5297	8	8	21.5	21.5	21.5	48.344	30.892	170
P11142	P11142	Heat shock cognate 71 kDa protein	HSPA8	31.5009	31.7274	31.5505	31.5808	31.452	31.6678	31.6828	31.7452	31.6049	31.7634	31.6932	31.8215	47	33	70.4	70.4	55.4	70.897	323.31	1729
P11166	P11166	Solute carrier family 2, facilitated glucose transporter member 1	SLC2A1	28.0573	26.7767	26.6099	26.3382	28.2075	26.5894	27.0201	25.6001	26.2993	27.3456	27.5126	26.5159	8	8	14.4	14.4	14.4	54.083	70.177	235
P11169;Q8TDB8	P11169;Q8TDB8	Solute carrier family 2, facilitated glucose transporter member 3;Solute carrier family 2, facilitated glucose transporter member 14	SLC2A3;SLC2A14	25.5655	24.851	24.8606	24.3079	25.6004	23.9203	25.8904	23.1886	24.5349	25.2088	25.8544	24.3169	10	10	15.7	15.7	15.7	53.924	23.489	121
P11171	P11171	Protein 4.1	EPB41	23.7453	22.674	24.1956	24.1346	23.3627	23.456	22.6721	23.0001	23.2463	23.4509	23.6952	23.4451	11	11	18.8	16.1	16.1	97.016	18.746	60
P11172	P11172	Uridine 5-monophosphate synthase;Orotate phosphoribosyltransferase;Orotidine 5-phosphate decarboxylase	UMPS	22.5276	22.1477	21.0884	21.4957	21.5409	21.4774	21.7306	21.8141	21.726	21.63	21.7285	21.8325	6	6	19.8	19.8	19.8	52.221	7.9389	23
P11177	P11177	Pyruvate dehydrogenase E1 component subunit beta, mitochondrial	PDHB	29.9933	29.5342	29.5874	29.3624	29.7938	29.3623	29.6218	29.4048	29.2427	29.9959	29.8243	29.6691	18	18	62.7	62.7	62.7	39.233	323.31	621
P11182	P11182	Lipoamide acyltransferase component of branched-chain alpha-keto acid dehydrogenase complex, mitochondrial	DBT	25.5894	25.2386	25.3265	25.474	25.4586	25.1275	25.2885	24.8919	24.834	25.262	25.1622	25.2789	10	10	29.7	29.7	29.7	53.486	70.984	190
P11195;P11194;P11193;B3SRR9;Q9WAK5;Q9WAK4;P13842;B3SRX5	P11195;P11194;P11193;B3SRR9;Q9WAK5;Q9WAK4;P13842;B3SRX5			24.2738	24.6099	24.2947	23.8189	24.313	24.5304	24.7783	24.7389	24.7488	24.5305	24.968	24.3726	2	2	4.3	4.3	4.3	87.687	3.113	32
P11216	P11216	Glycogen phosphorylase, brain form	PYGB	31.6868	32.303	31.9026	32.1952	32.7402	33.0052	31.4342	32.1885	31.8528	32.5019	32.2558	32.3715	81	64	73.2	73.2	59	96.695	323.31	2588
1754310;1754311;1754312;1754313;1754314;1754315;1754316;1754317;1754318;1754319;1754320;1754321;1754322;1754323;1754324;1754325;1754326;1754327;1754328;1754329;1754330;1754331;1754332;1754333;1754334;1754335;1754336;1754337;1754338;1754339;1754340;1754341;1754342;1754343;1754344;1754345;1754346;1754347;1754348;1754349;1754350;1754351;1754352;1754353;1754354;1754355;1754356;1754357;1754358;1754359…	7160;7161;7162;7163;7164;7165;7166;7167;7168;7169;7170;7171;7172;7173;7174;7175;7176;7177;7178;7179;7180;7181;48455;48456;48457;48458;48459;48460;48461;48462;48463;48464;48465;48466;48467;48468;48469;48470;48471;48472;48473;48474;48475;48476;48477;48478;48479;48480;48481;48482;48483;48484;48485;48486;48487;48488;48489;48490;48491;48492;48493;48494;48495;48496;48497;48498;48499;48500;48501;48502;4…			17	17	17	17	17	17	17	17	17	17	17	17
P11217	P11217	Glycogen phosphorylase, muscle form	PYGM	29.5639	29.9516	29.4605	29.6473	29.6428	29.65	29.5847	29.2924	29.3195	29.81	29.9822	29.6768	50	49	75.4	59.3	58	97.091	323.31	1074
P11233	P11233	Ras-related protein Ral-A	RALA	25.3992	25.3678	25.3772	25.3743	25.1484	24.8652	25.4616	25.301	25.2317	25.4751	25.3728	25.2026	7	3	38.3	38.3	15	23.567	23.636	165
P11234	P11234	Ras-related protein Ral-B	RALB	23.6999	23.6219	24.4432	24.2939	23.2387	23.0241	23.4979	23.274	23.345	24.214	23.9652	23.7444	3	3	38.8	15.5	15.5	23.408	11.471	24
P11277	P11277	Spectrin beta chain, erythrocytic	SPTB	28.9297	29.1203	29.8535	29.7726	28.6733	28.858	29.4148	29.7524	29.6417	29.6951	29.4391	29.7579	124	124	70.8	66.8	66.8	246.47	323.31	2264
7444;1777445;1777446;1777447;1777448;1777449;1777450;1777451;1777452;1777453;1777454;1777455;1777456;1777457;1777458;1777459;1777460;1777461;1777462;1777463;1777464;1777465;1777466;1777467;1786077;1786078;1786079;1786080;1786081;1786082;1786083;1786084;1786085;1786086;1786087;1786088;1786089;1786090;1786091;1786092;1786093;1786094;1786095;1786096;1786097;1786098;1786099;1786100;1786101;1786102;17…	19128;19129;19130;19131;19132;19133;19134;19135;19136;19137;19138;19139;19140;19141;19142;19143;19144;19145;19146;19147;19148;19149;19150;19151;19152;19153;19154;19155;19156;19157;19158;19159;19160;19161;19162;19163;19164;19165;19166;19167;19168;25361;25362;25363;25364;25365;25366;25367;25368;25369;25370;25371;25372;38808;38809;38810;38811;38812;38813;38814;38815;38816;38817;38818;38819;38820;388…			17	17	17	17	17	17	17	17	17	17	17	17
P11279	P11279	Lysosome-associated membrane glycoprotein 1	LAMP1	25.1602	25.4645	25.0357	25.1075	25.3998	25.4531	25.6851	25.3609	25.5451	25.8944	25.4396	25.4905	7	7	15.3	15.3	15.3	44.882	66.516	119
P11310	P11310	Medium-chain specific acyl-CoA dehydrogenase, mitochondrial	ACADM	28.3644	28.1349	28.7064	28.5735	28.6685	28.3836	27.9473	27.7757	27.5036	28.3789	28.1804	28.1086	20	20	47.7	47.7	47.7	46.588	268.15	552
P11387	P11387	DNA topoisomerase 1	TOP1	25.8782	26.0054	26.0479	25.9447	26.0037	26.0063	26.4886	26.3369	26.5206	26.0629	26.2201	25.6539	20	18	30.7	30.7	28.4	90.725	39.703	129
P11388	P11388	DNA topoisomerase 2-alpha	TOP2A	21.9409	22.4548	21.4075	21.1158	21.7208	21.3816	23.6224	22.2434	22.017	21.3967	22.0211	21.9293	8	8	12.9	7.3	7.3	174.38	8.6818	31
P11413	P11413	Glucose-6-phosphate 1-dehydrogenase	G6PD	25.6652	25.4287	25.8436	26.0434	26.1682	25.7325	26.3125	25.0257	25.4158	24.7709	24.9932	24.8864	25	24	68	68	66.4	59.256	52.055	232
P11474;O95718	P11474;O95718	Steroid hormone receptor ERR1;Steroid hormone receptor ERR2	ESRRA;ESRRB	21.344	20.2702	21.0228	20.919	20.5178	17	21.078	20.9624	20.6412	21.2799	21.4171	20.3749	2	2	5.9	5.9	5.9	45.509	2.2214	27
P11498	P11498	Pyruvate carboxylase, mitochondrial	PC	21.535	21.3742	21.5145	21.5366	21.4774	21.5876	21.6072	21.8061	21.6847	21.4899	21.2945	21.0152	8	8	9.3	9.3	9.3	129.63	4.8672	10
P11532;Q13474	P11532	Dystrophin	DMD	30.1261	30.5073	30.2637	30.3573	29.9544	30.0428	29.4627	30.1162	30.0835	30.1594	30.0994	30.3268	206	202	60.1	60.1	59.4	426.74	323.31	3810
042;1329043;1329044;1329045;1329046;1329047;1329048;1329049;1329050;1329051;1329052;1329053;1329054;1329055;1332162;1332163;1332164;1332165;1332166;1332167;1332168;1332169;1332170;1332171;1332172;1332173;1332174;1332175;1332176;1332177;1332178;1332179;1332180;1332181;1332182;1332183;1332184;1332185;1332186;1332187;1332188;1332189;1332190;1332191;1332192;1332193;1332194;1332195;1332196;1332197;133…	20163;20164;20165;20166;20167;20168;20169;20170;20171;20172;20173;20174;20175;20176;20177;20178;20179;20180;20181;20182;20183;20184;20185;20186;20187;20188;20189;20190;20191;20192;20193;20194;20195;20196;20197;20198;20199;20200;21757;21758;21759;21760;21761;21762;21763;21764;21765;38667;38668;38669;38670;38671;38672;38673;38674;38675;38676;38677;38678;38679;38680;38681;38682;38683;38684;38685;386…			17	17	17	17	17	17	17	17	17	17	17	17
P11586	P11586	C-1-tetrahydrofolate synthase, cytoplasmic;Methylenetetrahydrofolate dehydrogenase;Methenyltetrahydrofolate cyclohydrolase;Formyltetrahydrofolate synthetase;C-1-tetrahydrofolate synthase, cytoplasmic, N-terminally processed	MTHFD1	26.8455	26.8743	27.2271	27.4174	27.1516	27.1098	27.2792	27.4885	27.4575	27.3547	27.3905	27.302	37	37	43.5	43.5	43.5	101.56	205.63	519
P11717	P11717	Cation-independent mannose-6-phosphate receptor	IGF2R	26.5828	26.6327	26.7283	26.6917	26.5802	26.6024	26.5819	26.8292	26.8098	27.0183	26.7542	26.5558	55	55	28.7	28.7	28.7	274.37	106.58	640
P11766	P11766	Alcohol dehydrogenase class-3	ADH5	28.37	28.6925	28.9744	29.112	28.8569	28.9844	28.8318	29.2395	29.0381	29.0179	29.0312	29.1068	26	26	75.9	75.9	75.9	39.724	299.9	630
P11802	P11802	Cyclin-dependent kinase 4	CDK4	20.3502	20.7131	20.4825	17	20.6903	20.4928	20.3904	20.4279	17	20.4926	20.6834	20.3718	2	2	11.9	9.2	9.2	33.729	2.3294	6
P11940;Q9H361;Q4VXU2;Q96DU9	P11940	Polyadenylate-binding protein 1	PABPC1	28.0243	28.2087	28.0048	28.0741	28.142	28.2507	28.3262	28.1732	28.3169	27.9627	28.1126	27.9648	33	21	60.1	60.1	41	70.67	323.31	580
P12004	P12004	Proliferating cell nuclear antigen	PCNA	23.3859	23.9283	22.7788	23.8554	23.4279	24.2315	24.7143	24.2325	24.1695	24.0208	24.0749	24.3135	6	6	31.8	31.8	31.8	28.768	41.378	113
P12081	P12081	Histidine--tRNA ligase, cytoplasmic	HARS	25.5055	25.935	25.6129	25.7439	25.6339	25.8808	26.1241	25.4097	25.7035	25.4237	25.5968	25.6175	13	10	30.1	30.1	24.2	57.41	303.11	155
P12109	P12109	Collagen alpha-1(VI) chain	COL6A1	24.671	23.4969	23.8213	24.1588	23.8274	23.5793	25.783	23.7755	23.5005	23.1023	23.1892	23.0517	10	10	14.9	14.9	14.9	108.53	18.128	82
P12110	P12110	Collagen alpha-2(VI) chain	COL6A2	20.234	18.2869	18.5068	18.8214	19.2803	19.2808	25.0949	18.9293	18.4512	17	17	17	7	7	8.4	8.4	8.4	108.58	10.912	15
P12111	P12111	Collagen alpha-3(VI) chain	COL6A3	20.3205	19.4155	17	17	20.2032	17	26.1735	19.8965	19.3873	18.4891	19.321	20.4838	27	27	12.4	12.4	12.4	343.67	47.021	50
P12235	P12235	ADP/ATP translocase 1	SLC25A4	32.6908	32.4421	32.2938	32.1344	32.6252	31.9428	32.5205	31.8827	31.5693	33.0914	32.4545	32.2653	27	8	69.1	69.1	18.8	33.064	307.67	1227
P12236	P12236	ADP/ATP translocase 3;ADP/ATP translocase 3, N-terminally processed	SLC25A6	27.63	27.3643	27.5713	27.3328	27.9013	27.3167	27.6048	27.1755	27.0097	27.7038	27.4795	27.2373	6	6	67.1	20.5	20.5	32.866	44.764	441
P12268	P12268	Inosine-5-monophosphate dehydrogenase 2	IMPDH2	25.7173	25.6311	25.5953	25.7408	26.0004	25.7045	26.2086	25.8233	25.9569	25.6055	25.7593	25.3591	17	17	37.4	37.4	37.4	55.804	58.702	289
P12270	P12270	Nucleoprotein TPR	TPR	26.4756	26.1802	26.3807	26.377	26.4374	26.3797	26.369	26.7316	26.7428	26.5912	26.5643	26.409	55	55	29.6	29.6	29.6	267.29	269.35	673
P12277	P12277	Creatine kinase B-type	CKB	30.2157	30.1739	30.9089	30.8948	30.3825	30.7706	31.4827	30.5621	30.5796	31.1146	30.7393	30.8254	23	23	75.1	75.1	75.1	42.644	323.31	1276
P12429	P12429	Annexin A3	ANXA3	27.6243	28.2024	26.9013	27.4712	28.0802	28.2925	28.2253	27.0261	27.5055	27.1932	27.5807	27.9567	24	24	71.2	71.2	71.2	36.375	323.31	530
P12694	P12694	2-oxoisovalerate dehydrogenase subunit alpha, mitochondrial	BCKDHA	25.5035	25.081	25.1561	24.9345	25.5039	25.0033	25.4305	24.8689	24.6161	25.5039	25.2408	24.9388	15	15	44.3	44.3	44.3	50.47	65.398	235
P12814	P12814	Alpha-actinin-1	ACTN1	30.8866	31.031	30.319	30.1336	30.7135	30.4429	30.894	30.3622	31.0377	29.853	29.592	30.6388	49	41	71.1	60.1	51.8	103.06	323.31	1548
9;1158770;1158771;1158772;1158773;1158774;1158775;1158776;1158777;1158778;1158779;1158780;1158781;1158782;1158783;1158784;1158785;1158786;1158787;1158788;1158789;1158790;1158791;1158792;1158793;1158794;1158795;1158796;1158797;1158798;1158799;1158800;1158801;1158802;1158803;1158804;1158805;1158806;1158807;1158808;1158809;1158810;1158811;1158812;1158813;1158814;1158815;1158816;1158817;1158818;11588…	36421;36422;36423;36424;36425;36426;36427;36428;36429;36430;36431;36432;36433;36434;36435;36436;36437;36438;36439;36440;36441;36442;36443;36444;36445;36446;36447;36448;36449;36450;36451;36452;36453;36454;36455;36456;36457;36458;36459;36460;36461;36462;36463;36464;36465;36466;36467;36468;36469;36470;36471;36472;36473;36474;36475;36476;36477;36478;36479;36480;36481;36482;36483;36484;36485;36486;364…			17	17	17	17	17	17	17	17	17	17	17	17
P12829	P12829	Myosin light chain 4	MYL4	30.2884	30.7814	29.9714	30.0723	29.8742	30.1915	29.9924	30.5779	30.1551	29.5103	30.425	30.7761	18	16	77.7	77.7	67.5	21.564	323.31	637
P12882	P12882	Myosin-1	MYH1	24.2352	23.9171	23.5028	23.2908	23.9106	23.96	23.2774	23.6506	23.8123	17	24.2521	24.1233	4	3	22.7	3.2	2.6	223.14	2.0846	5
1104893;1104894;1104895;1104896;1104897;1104898;1104899;1104900;1104901;1104902;1104903;1104904;1104905;1104906;1104907;1104908;1104909;1104910;1104911;1104912;1104913;1104914;1104915;1104916;1104917;1104918;1104919;1104920;1104921;1104922;1104923;1104924;1104925;1104926;1104927;1104928;1104929;1104930;1104931;1104932;1104933;1104934;1104935;1104936;1104937;1104938;1104939;1104940;1104941;1104942…	15884;15885;15886;15887;15888;15889;15890;15891;15892;15893;15894;15895;15896;15897;15898;15899;15900;15901;15902;15903;15904;15905;15906;15907;15908;15909;15910;15911;15912;15913;15914;15915;15916;15917;15918;15919;15920;15921;15922;15923;15924;15925;15926;15927;15928;15929;15930;33603;33604;33605;33606;33607;33608;33609;33610;33611;33612;33613;33614;33615;33616;33617;33618;33619;33620;33621;336…			17	17	17	17	17	17	17	17	17	17	17	17
P12883;Q494R4	P12883	Myosin-7	MYH7	34.4857	35.3168	34.2969	34.3123	33.904	34.2128	32.7927	35.1823	34.7894	32.1617	33.4282	34.6205	96	90	74	35.1	33.3	223.09	323.31	4566
3;331434;331435;331436;331437;331438;331439;331440;331441;331442;331443;331444;331445;331446;331447;331448;331449;331450;331451;331452;331453;331454;331455;331456;331457;331458;331459;331460;331461;331462;331463;331464;331465;331466;331467;331468;331469;331470;331471;331472;331473;331474;331475;331476;331477;331478;331479;331480;331481;331482;331483;331484;336227;336228;336229;336230;336231;33623…				17	17	17	17	17	17	17	17	17	17	17	17
6;414537;414538;414539;414540;414541;414542;414543;414544;414545;414546;414547;414548;414549;414550;414551;414552;414553;414554;414555;414556;414557;414558;414559;414560;414561;414562;414563;414564;414565;414566;414567;414568;414569;414570;414571;414572;414573;414574;414575;414576;414577;414578;414579;414580;414581;414582;414583;414584;414585;414586;414587;414588;414589;414590;414591;414592;41459…				17	17	17	17	17	17	17	17	17	17	17	17
9;782680;782681;782682;782683;782684;782685;782686;782687;782688;782689;782690;782691;782692;782693;782694;782695;782696;782697;782698;782699;782700;782701;782702;782703;782704;782705;782706;782707;782708;782709;782710;782711;782712;782713;782714;782715;782716;782717;782718;782719;782720;782721;782722;782723;782724;782725;782726;782727;782728;782729;782730;782731;782732;782733;782734;782735;78273…				17	17	17	17	17	17	17	17	17	17	17	17
5;964086;964087;964088;964089;964090;964091;964092;964093;964094;964095;964096;964097;964098;964099;964100;964101;964102;964103;964104;964105;964106;964107;964108;964109;964110;964111;964112;964113;964114;964115;964116;964117;964118;964119;964120;964121;964122;964123;964124;964125;964126;964127;964128;964129;964130;964131;964132;964133;964134;964135;964136;964137;964138;964139;964140;964141;96443…				17	17	17	17	17	17	17	17	17	17	17	17
7;1104978;1104979;1104980;1104981;1104982;1104983;1104984;1104985;1104986;1104987;1104988;1104989;1104990;1104991;1104992;1104993;1104994;1104995;1104996;1104997;1104998;1104999;1105000;1105001;1105002;1105003;1105004;1105005;1105006;1105007;1105008;1105009;1105010;1105011;1105012;1105013;1105014;1105015;1105016;1105017;1105018;1105019;1105020;1105021;1105022;1105023;1105024;1105025;1105026;11050…				17	17	17	17	17	17	17	17	17	17	17	17
6;1322827;1322828;1322829;1322830;1322831;1322832;1328242;1328243;1328244;1328245;1328246;1328247;1328248;1328249;1328250;1328251;1328252;1328253;1328254;1328255;1328256;1328257;1328258;1328259;1328260;1328261;1328262;1328263;1328264;1328265;1328266;1328267;1328268;1328269;1328270;1328271;1328272;1328273;1328274;1328275;1328276;1328277;1328278;1328279;1328280;1328281;1328282;1328283;1328284;13282…				17	17	17	17	17	17	17	17	17	17	17	17
8;1556879;1556880;1556881;1556882;1556883;1556884;1556885;1556886;1556887;1556888;1562227;1562228;1562229;1562230;1562231;1562232;1562233;1562234;1562235;1570271;1570272;1570273;1570274;1570275;1570276;1570277;1570278;1570279;1570280;1570281;1570282;1570283;1570284;1570285;1570286;1570287;1570288;1570289;1570290;1570291;1570292;1570293;1570294;1570295;1570296;1570297;1570298;1570299;1570300;15703…				17	17	17	17	17	17	17	17	17	17	17	17
7;1794838;1794839;1794840;1794841;1794842;1794843;1794844;1794845;1794846;1794847;1794848;1794849;1794850;1794851;1794852;1794853;1794854;1794855;1794856;1794857;1794858;1794859;1794860;1794861;1794862;1794863;1794864;1794865;1794866;1794867;1794868;1794869;1794870;1794871;1794872;1794873;1794874;1794875;1794876;1794877;1794878;1794879;1794880;1794881;1794882;1794883;1794884;1794885;1794886;17948…				17	17	17	17	17	17	17	17	17	17	17	17
6;1880667;1880668;1880669;1880670;1880671;1880672;1880673;1880674;1880675;1880676;1880677;1880678;1880679;1880680;1880681;1880682;1880683;1880684;1880685;1880686;1880687;1880688;1880689;1880690;1880691;1880692;1880693;1880694;1880695;1880696;1880697;1880698;1880699;1880700;1880701;1880702;1880703;1880704;1880705;1880706;1880707;1880708;1880709;1880710;1880711;1880712;1880713;1880714;1880715;18807…	15884;15885;15886;15887;15888;15889;15890;15891;15892;15893;15894;15895;15896;15897;15898;15899;15900;15901;15902;15903;15904;15905;15906;15907;15908;15909;15910;15911;15912;15913;15914;15915;15916;15917;15918;15919;15920;15921;15922;15923;15924;15925;15926;15927;15928;15929;15930;23438;23439;23440;23441;23442;23443;23444;23445;23446;23447;23448;23449;23450;23451;23452;23453;23454;23455;23456;234…			17	17	17	17	17	17	17	17	17	17	17	17
3719;253720;253721;253722;253723;253724;253725;253726;253727;253728;253729;253730;253731;253732;253733;253734;253735;253736;253737;253738;253739;253740;253741;253742;253743;253744;253745;253746;253747;253748;253749;253750;253751;253752;253753;253754;253755;253756;253757;253758;253759;253760;253761;253762;253763;253764;253765;253766;253767;253768;253769;253770;253771;253772;253773;253774;253775;25…				17	17	17	17	17	17	17	17	17	17	17	17
3078;523079;523080;523081;523082;523083;523084;523085;523086;523087;523088;523089;523090;523091;523092;523093;523094;523095;523096;523097;523098;523099;523100;523101;523102;523103;523104;523105;523106;523107;523108;523109;523110;523111;523112;523113;523114;523115;523116;523117;523118;523119;523120;523121;523122;523123;523124;523125;523126;523127;523128;523129;523130;523131;523132;523133;523134;52…				17	17	17	17	17	17	17	17	17	17	17	17
2024;742025;742026;742027;742028;742029;742030;742031;742032;742033;742034;742035;742036;742037;742038;742039;742040;742041;742042;742043;742044;742045;742046;742047;742048;742049;742050;742051;742052;742053;742054;742055;742056;742057;742058;742059;742060;742061;742062;742063;742064;742065;742066;742067;742068;742069;742070;742071;742072;742073;742074;742075;742076;742077;742078;742079;742080;74…				17	17	17	17	17	17	17	17	17	17	17	17
5;1000046;1000047;1000048;1000049;1000050;1000051;1000052;1000053;1000054;1000055;1000056;1000057;1000058;1000059;1000060;1000061;1000062;1000063;1001979;1001980;1001981;1001982;1001983;1001984;1001985;1001986;1001987;1001988;1001989;1001990;1001991;1001992;1001993;1001994;1001995;1001996;1001997;1001998;1001999;1002000;1002001;1002002;1002003;1002004;1002005;1002006;1002007;1002008;1002009;10020…	15885;15927;23468;27190;33642;33695;45065;45113;45297;48306;48318;59508;67577;68061;69659;75781;75809;75810;100371;110221;113777;129363;137899;138088;144480;144583;156766;158821;162407;166699;168800;168833;172227;178393;184860;184896;184967;187296;187325;192061;204280;205897;209167;210180;210199;217886;217927;217949;219216;220553;222654;222944;223656;226418;229462;229530;230137;253754;253782;3019…			17	17	17	17	17	17	17	17	17	17	17	17
P12931;P06239	P12931	Proto-oncogene tyrosine-protein kinase Src	SRC	22.4229	22.4883	21.8858	21.2921	22.767	22.6865	23.2936	23.2555	23.4424	21.6021	20.7884	22.236	6	4	17.4	15.9	11.6	59.834	12.322	51
P12955	P12955	Xaa-Pro dipeptidase	PEPD	25.112	25.6018	25.913	26.0121	25.7359	26.0549	25.8801	26.2155	26.1023	26.1768	26.1386	25.993	17	17	45.6	45.6	45.6	54.548	82.953	327
P12956	P12956	X-ray repair cross-complementing protein 6	XRCC6	29.2195	29.0227	29.4256	29.3372	29.3105	29.0917	29.325	29.6279	29.7895	29.0182	29.2768	29.2312	40	40	54.8	54.8	54.8	69.842	323.31	855
P13010	P13010	X-ray repair cross-complementing protein 5	XRCC5	29.5523	29.4531	29.7177	29.6747	29.6593	29.4751	29.8523	30.0037	30.0002	29.5783	29.7105	29.5494	48	48	71.6	71.6	71.6	82.704	323.31	1099
P13073	P13073	Cytochrome c oxidase subunit 4 isoform 1, mitochondrial	COX4I1	28.7448	28.5577	28.9418	28.6685	28.6995	28.3904	29.1101	28.2961	28.1913	28.8978	28.7157	28.6421	13	13	52.1	52.1	52.1	19.576	77.397	289
P13164;Q01629;Q01628	P13164;Q01629;Q01628	Interferon-induced transmembrane protein 1;Interferon-induced transmembrane protein 2;Interferon-induced transmembrane protein 3	IFITM1;IFITM2;IFITM3	21.748	21.4223	22.6157	21.7032	22.0055	21.2766	22.8289	20.3075	21.3652	17	20.8076	17	1	1	12.8	12.8	12.8	13.964	15.854	29
P13196	P13196	5-aminolevulinate synthase, nonspecific, mitochondrial	ALAS1	22.003	20.0468	20.5471	20.7357	21.5103	20.6628	20.782	19.349	20.6598	21.3396	21.4606	20.5432	4	4	10	10	10	70.58	7.6494	23
P13489	P13489	Ribonuclease inhibitor	RNH1	28.6972	29.0247	28.8329	28.9289	28.8755	28.9902	28.8638	28.9498	29.012	29.0249	28.9781	29.0944	28	28	81.3	81.3	81.3	49.973	323.31	753
P13533	P13533	Myosin-6	MYH6	36.0978	36.6594	36.2649	36.0281	35.7761	36.292	35.4475	36.2538	35.8656	36.0438	36.1089	36.4835	238	95	75.2	75.2	35.4	223.73	323.31	18577
4;372145;372146;372147;372148;372149;372150;372151;372152;372153;372154;372155;372156;372157;372158;372159;372160;372161;372162;372163;372164;372165;372166;372167;372168;372169;372170;372171;372172;372173;372174;372175;372176;372177;372178;372179;372180;372181;372182;372183;372184;372185;372186;372187;372188;372189;372190;372191;372192;372193;372194;372195;372196;372197;372198;372199;372200;37220…				17	17	17	17	17	17	17	17	17	17	17	17
7;414758;414759;414760;414761;414762;414763;414764;414765;414766;414767;414768;414769;414770;414771;414772;414773;414774;414775;414776;414777;414778;414779;414780;414781;414782;414783;414784;414785;414786;414787;414788;414789;414790;414791;414792;414793;414794;414795;414796;414797;414798;414799;414800;414801;414802;414803;414804;414805;414806;414807;414808;414809;414810;414811;414812;414813;41481…				17	17	17	17	17	17	17	17	17	17	17	17
0;793711;793712;793713;793714;793715;793716;793717;793718;793719;793720;793721;793722;793723;793724;793725;793726;793727;793728;793729;793730;793731;793732;793733;793734;793735;793736;793737;793738;793739;793740;793741;793742;793743;793744;793745;793746;793747;793748;793749;793750;793751;793752;793753;793754;793755;793756;793757;793758;793759;793760;793761;793762;853457;853458;853459;853460;85346…				17	17	17	17	17	17	17	17	17	17	17	17
0;964571;964572;964573;964574;964575;964576;964577;964578;964579;964580;964581;964582;964583;964584;964585;964586;964651;964652;964653;964654;964655;964656;964657;964658;964659;964660;964661;964662;964663;964664;964665;964666;964667;964668;964669;964670;964671;964672;964673;964674;964675;964676;964677;964678;964679;964680;964681;964682;964683;964684;964685;964686;964687;964688;964689;964690;96469…				17	17	17	17	17	17	17	17	17	17	17	17
3679;1093680;1093681;1093682;1093683;1093684;1093685;1093686;1093687;1093688;1093689;1093690;1093691;1093692;1093693;1093694;1093695;1093696;1093697;1093698;1093699;1093700;1093701;1093702;1093703;1093704;1093705;1093706;1093707;1093708;1093709;1093710;1093711;1093712;1093713;1093714;1093715;1093716;1093717;1093718;1093719;1093720;1093721;1093722;1093723;1093724;1093725;1093726;1093727;1093728;10…				17	17	17	17	17	17	17	17	17	17	17	17
4669;1244670;1244671;1244672;1244673;1244674;1244675;1244676;1244677;1244678;1244679;1244680;1244681;1244682;1244683;1244684;1244685;1244686;1244687;1244688;1244689;1244690;1244691;1244692;1244693;1244694;1244695;1244696;1244697;1244698;1244699;1244700;1244701;1244702;1244703;1244704;1244705;1244706;1244707;1244708;1244709;1244710;1244711;1244712;1244713;1244714;1244715;1244716;1244717;1244718;12…				17	17	17	17	17	17	17	17	17	17	17	17
3800;1453801;1453802;1453803;1453804;1453805;1453806;1453807;1453808;1453809;1453810;1453811;1453812;1453813;1453814;1453815;1453816;1453817;1453818;1453819;1453820;1453821;1453822;1453823;1453824;1453825;1453826;1453827;1453828;1453829;1453830;1453831;1453832;1453833;1453834;1453835;1453836;1453837;1453838;1453839;1453840;1453841;1453842;1453843;1453844;1453845;1453846;1453847;1453848;1453849;14…				17	17	17	17	17	17	17	17	17	17	17	17
3158;1793159;1793160;1793161;1793162;1793163;1793164;1793165;1793166;1793167;1793168;1793169;1793170;1793171;1793172;1793173;1793174;1793175;1793176;1793177;1793178;1793179;1793180;1793181;1793182;1793183;1793184;1793185;1793186;1793187;1793188;1793189;1793190;1793191;1793192;1793193;1793194;1793195;1793196;1793197;1793198;1793199;1793200;1793201;1793202;1793203;1793204;1793205;1793206;1793207;17…				17	17	17	17	17	17	17	17	17	17	17	17
9138;1799139;1799140;1799141;1799142;1799143;1799144;1799145;1799146;1799147;1799148;1799149;1799150;1799151;1799152;1799153;1799154;1799155;1799156;1799157;1799158;1799159;1799160;1799161;1799162;1799163;1799164;1799165;1799166;1799167;1799168;1799169;1799170;1799171;1799172;1799173;1799174;1799175;1799176;1799177;1799178;1799179;1799180;1799181;1799182;1799183;1799184;1799185;1799186;1799187;17…				17	17	17	17	17	17	17	17	17	17	17	17
2969;1882970;1882971;1882972;1882973;1882974;1882975;1882976;1882977;1882978;1882979;1882980;1882981;1882982;1882983;1882984;1882985;1882986;1882987;1882988;1882989;1882990;1882991;1882992;1882993;1882994;1882995;1882996;1882997;1882998;1882999;1883000;1883001;1883002;1883003;1883004;1883005;1883006;1883007;1883008;1883009;1883010;1883011;1883012;1883013;1883014;1883015;1883016;1883017;1883018;18…	15884;15885;15886;15887;15888;15889;15890;15891;15892;15893;15894;15895;15896;15897;15898;15899;15900;15901;15902;15903;15904;15905;15906;15907;15908;15909;15910;15911;15912;15913;15914;15915;15916;15917;15918;15919;15920;15921;15922;15923;15924;15925;15926;15927;15928;15929;15930;27185;27186;27187;27188;27189;27190;27191;27192;27193;27194;27195;27196;27197;27198;27199;27200;27201;27202;33603;336…			17	17	17	17	17	17	17	17	17	17	17	17
21;323622;323623;323624;323625;323626;323627;323628;342043;342044;342045;342046;342047;342048;342049;342050;342051;342052;342053;342054;342055;342056;342057;342058;342059;342060;342061;342062;342063;342064;342065;342066;342067;342068;342069;342070;342071;342072;342073;342074;342075;342076;342077;342078;342079;342080;342081;342082;342083;342084;342085;342086;342087;342088;342089;342090;342091;3420…				17	17	17	17	17	17	17	17	17	17	17	17
40;523141;523142;523143;523144;523145;523146;523147;523148;523149;523150;523151;523152;523153;523154;523155;523156;523157;523158;523159;523160;523161;523162;523163;523164;523165;523166;523167;523168;523169;523170;523171;523172;523173;523174;523175;523176;523177;523178;523179;523180;523181;523182;523183;523184;523185;523186;523187;523188;523189;523190;523191;523192;523193;523194;523195;523196;5231…				17	17	17	17	17	17	17	17	17	17	17	17
38;720939;720940;720941;720942;720943;720944;720945;720946;720947;720948;720949;720950;720951;720952;720953;720954;720955;720956;720957;720958;720959;720960;720961;720962;720963;720964;720965;720966;720967;720968;720969;720970;720971;720972;720973;720974;720975;720976;720977;720978;720979;720980;720981;720982;720983;720984;720985;720986;720987;720988;720989;720990;720991;720992;720993;720994;7209…				17	17	17	17	17	17	17	17	17	17	17	17
18;970919;970920;970921;970922;970923;970924;970925;970926;970927;970928;970929;970930;970931;970932;970933;970934;970935;970936;970937;970938;970939;970940;970941;970942;970943;970944;970945;970946;970947;970948;970949;970950;970951;970952;970953;970954;970955;970956;970957;970958;970959;970960;970961;970962;970963;970964;970965;970966;970967;970968;970969;970970;970971;970972;970973;970974;9709…	15885;15927;27190;33642;33695;45065;45113;45297;48273;48318;59536;59547;67577;68061;69659;71582;75781;75809;75810;100371;110201;113777;124086;137899;138088;144480;144583;153574;156714;166699;178393;184680;184750;184784;187246;187279;187992;188022;192042;205897;209167;209962;209977;217810;217841;217872;219253;220553;222654;222875;222894;223656;226418;229462;229530;230115;253642;253699;323065;32362…			17	17	17	17	17	17	17	17	17	17	17	17
P13535	P13535	Myosin-8	MYH8	30.3298	30.6455	30.473	30.3023	29.9494	30.3873	29.0603	30.8709	30.3682	29.6734	29.6269	30.5642	26	11	27.4	16.8	7.8	222.76	114.96	212
781;1530782;1530783;1530784;1530785;1530786;1530787;1530788;1530789;1530790;1530791;1530792;1530793;1530794;1537245;1537246;1537247;1537248;1537249;1537250;1537251;1537252;1570271;1570272;1570273;1570274;1570275;1570276;1570277;1570278;1570279;1570280;1570281;1570282;1570283;1570284;1570285;1570286;1570287;1570288;1570289;1570290;1570291;1570292;1570293;1570294;1570295;1570296;1570297;1570298;157…	11902;11903;11904;15884;15885;15886;15887;15888;15889;15890;15891;15892;15893;15894;15895;15896;15897;15898;15899;15900;15901;15902;15903;15904;15905;15906;15907;15908;15909;15910;15911;15912;15913;15914;15915;15916;15917;15918;15919;15920;15921;15922;15923;15924;15925;15926;15927;15928;15929;15930;33603;33604;33605;33606;33607;33608;33609;33610;33611;33612;33613;33614;33615;33616;33617;33618;336…			17	17	17	17	17	17	17	17	17	17	17	17
P13591	P13591	Neural cell adhesion molecule 1	NCAM1	28.4591	27.5854	27.8463	27.4031	27.8434	27.0935	26.369	27.6235	27.2018	28.2352	28.0276	27.1673	25	25	33.7	33.7	33.7	94.573	180.71	464
P13611	P13611	Versican core protein	VCAN	24.5261	17	17	17	20.6968	19.7599	20.4682	17	19.7855	17	19.9796	20.0441	9	9	3.7	3.7	3.7	372.82	8.7201	17
P13637	P13637	Sodium/potassium-transporting ATPase subunit alpha-3	ATP1A3	22.1265	17	21.831	22.0079	21.9713	19.957	23.1858	21.8819	22.2391	21.3961	21.9998	21.7521	3	3	27.4	5	5	111.75	5.4263	32
P13639	P13639	Elongation factor 2	EEF2	30.848	31.1317	31.2096	31.295	31.1572	31.4255	31.3927	31.1927	31.2233	30.9896	31.0015	31.0887	61	60	72.4	72.4	71.2	95.337	323.31	1749
P13667	P13667	Protein disulfide-isomerase A4	PDIA4	27.7536	27.6895	27.2065	27.3242	27.9348	27.6534	28.1435	27.4314	27.7134	27.5076	27.6552	27.394	43	43	56	56	56	72.932	178.32	702
P13674	P13674	Prolyl 4-hydroxylase subunit alpha-1	P4HA1	27.0822	26.5658	26.3047	26.5143	27.0728	26.4271	27.3288	25.5833	26.6099	26.146	26.2657	25.8128	24	24	50	50	50	61.049	127.4	319
P13693;Q56UQ5	P13693	Translationally-controlled tumor protein	TPT1	24.7892	25.1526	25.361	25.318	25.24	25.5412	25.4898	25.119	25.369	24.461	25.3125	25.196	7	7	45.3	45.3	45.3	19.595	25.746	98
P13716	P13716	Delta-aminolevulinic acid dehydratase	ALAD	24.7668	24.809	25.1086	25.1416	25.1294	24.9394	24.5009	24.3962	24.6121	25.3619	25.4301	25.5284	12	12	45.5	45.5	45.5	36.294	36.305	189
P13797;Q14651	P13797	Plastin-3	PLS3	24.8612	25.283	25.7855	26.2778	25.7517	26.4558	26.8682	24.7495	26.1059	24.2078	23.199	23.9158	26	22	49.4	49.4	42.1	70.81	155.83	270
P13798	P13798	Acylamino-acid-releasing enzyme	APEH	26.467	26.9589	27.0274	27.0457	26.6418	26.7972	27.1016	26.9298	26.8675	26.8291	26.8434	26.8282	25	25	52.2	52.2	52.2	81.224	183.81	443
P13804	P13804	Electron transfer flavoprotein subunit alpha, mitochondrial	ETFA	29.6616	29.3204	29.3126	29.2992	29.4589	29.1946	29.4533	28.8525	28.8663	29.7276	29.4297	29.392	21	21	74.5	74.5	74.5	35.079	323.31	556
P13807;P54840	P13807	Glycogen [starch] synthase, muscle	GYS1	29.5625	29.6624	29.893	29.815	29.7555	29.7587	29.3586	29.4808	29.4899	29.7789	29.5793	29.7131	37	37	53.2	53.2	53.2	83.785	323.31	937
P13861	P13861	cAMP-dependent protein kinase type II-alpha regulatory subunit	PRKAR2A	27.5493	27.4998	27.2763	27.4967	27.511	27.6413	27.2113	27.5728	27.4841	27.5093	27.6797	27.7694	25	22	71.8	71.8	61.6	45.518	323.31	546
P13929	P13929	Beta-enolase	ENO3	30.2838	30.524	30.6721	30.7695	30.1137	30.1473	30.6279	30.4938	30.5579	29.5663	30.0928	30.3526	26	24	57.1	48.6	48.6	46.986	323.31	758
P13987	P13987	CD59 glycoprotein	CD59	26.1483	26.2227	26.5303	26.4974	26.0138	26.2004	26.2347	26.3874	26.6875	25.8536	26.0432	26.4933	5	5	25.8	25.8	25.8	14.177	14.89	138
P14174	P14174	Macrophage migration inhibitory factor	MIF	27.7197	27.7756	28.4143	28.4728	27.9585	28.0936	28.3665	27.6431	28.3799	27.6875	27.8737	28.031	2	2	17.4	17.4	17.4	12.476	43.959	104
P14209	P14209	CD99 antigen	CD99	22.1639	22.1881	21.6389	22.1721	21.4927	21.403	21.8274	21.4842	22.4094	22.3665	22.484	22.7946	2	2	9.7	9.7	9.7	18.848	9.1137	21
P14314	P14314	Glucosidase 2 subunit beta	PRKCSH	26.8726	26.901	26.451	26.4678	26.8979	26.626	26.7506	26.2565	26.6411	26.6934	26.8058	26.5226	18	18	40.2	40.2	40.2	59.425	84.865	335
P14324	P14324	Farnesyl pyrophosphate synthase	FDPS	25.7049	25.9497	26.6564	26.6688	26.3517	26.3455	26.6481	26.3056	26.5667	25.8979	26.0213	25.9037	10	10	31.3	31.3	31.3	48.275	136.81	196
P14406	P14406	Cytochrome c oxidase subunit 7A2, mitochondrial	COX7A2	25.7166	25.579	26.2368	26.3108	26.2193	26.0231	26.6071	25.4688	25.6892	25.6953	25.7465	25.876	3	3	30.1	30.1	30.1	9.3959	88.838	97
P14415	P14415	Sodium/potassium-transporting ATPase subunit beta-2	ATP1B2	21.1725	21.1238	21.5753	21.7679	21.2691	21.6507	21.3696	22.1181	21.1363	21.247	21.4582	21.4182	2	2	10	10	10	33.367	3.3212	24
P14543	P14543	Nidogen-1	NID1	26.6902	25.7634	24.8703	24.6027	25.7	24.6534	25.7131	25.2605	25.9474	26.5892	26.4436	25.851	24	24	24	24	24	136.38	41.477	257
P14550	P14550	Alcohol dehydrogenase [NADP(+)]	AKR1A1	28.0249	28.0739	28.1512	28.3168	28.4047	28.3041	28.4543	28.3714	28.2577	28.4822	28.4967	28.5033	21	21	73.2	73.2	73.2	36.573	237.88	530
P14618;P30613	P14618	Pyruvate kinase PKM	PKM	33.0517	33.4012	33.5731	33.4889	33.4511	33.3302	33.5722	32.9882	33.2807	33.0467	33.1863	33.2206	58	58	84.7	84.7	84.7	57.936	323.31	3961
9;849340;849341;849342;849343;849344;849345;849346;849347;849348;849349;849350;849351;849352;849353;849354;849355;849356;849357;849358;849359;849360;849361;849362;849363;849364;849365;849366;849367;849368;849369;849370;849371;849372;849373;849374;849375;849376;849377;849378;849379;849380;849381;849382;849383;849384;849385;849386;849387;849388;849389;849390;849391;849392;849393;849394;849395;84939…				17	17	17	17	17	17	17	17	17	17	17	17
3;1598454;1598455;1598456;1598457;1598458;1598459;1598460;1598461;1598462;1598463;1598464;1598465;1598466;1598467;1598468;1598469;1598470;1598471;1598472;1598473;1598474;1598475;1598476;1598477;1598478;1598479;1598480;1598481;1598482;1598483;1598484;1598485;1598486;1598487;1598488;1598489;1598490;1598491;1598492;1598493;1598494;1598495;1598496;1598497;1598498;1598499;1598500;1598501;1598502;15985…	20653;20654;20655;20656;20657;20658;20659;20660;20661;20662;20663;20664;20665;20666;20667;20668;20669;20670;20671;20672;20673;20674;20675;20676;20677;20678;20679;20680;20681;20682;20683;20684;20685;20686;20687;20688;20689;20690;20691;20692;20693;20694;20695;20696;20697;20698;20699;20700;20701;20702;20703;20704;20705;20706;20707;20708;20709;20710;20711;20712;20713;20714;20715;20716;20717;20718;207…			17	17	17	17	17	17	17	17	17	17	17	17
P14621	P14621	Acylphosphatase-2	ACYP2	23.918	24.478	24.485	24.4111	22.8113	23.1272	23.5871	23.4303	23.2334	25.1565	24.8427	24.7118	9	9	71.7	71.7	71.7	11.139	36.309	112
P14625;Q58FF3	P14625	Endoplasmin	HSP90B1	31.1079	30.9712	30.925	30.9005	31.1868	30.8798	31.1387	30.8439	30.9302	30.9278	30.7821	30.8086	63	61	68.7	68.7	67	92.468	323.31	1526
P14672	P14672	Solute carrier family 2, facilitated glucose transporter member 4	SLC2A4	24.3327	24.5375	24.6359	24.7642	24.8518	24.4889	23.9546	24.3875	24.1669	25.3346	25.0028	25.3368	6	6	15.7	15.7	15.7	54.787	38.172	132
P63162;P14678	P63162;P14678	Small nuclear ribonucleoprotein-associated protein N;Small nuclear ribonucleoprotein-associated proteins B and B	SNRPN;SNRPB	26.537	26.3443	26.2049	26.5416	26.5263	26.2342	26.8169	26.7872	26.626	26.7132	26.4431	26.231	9	9	26.2	26.2	26.2	24.614	59.426	273
P14735	P14735	Insulin-degrading enzyme	IDE	26.133	26.2694	26.4932	26.6703	26.2581	26.1891	26.4541	26.4871	26.2735	26.6546	26.4817	26.443	29	29	36.1	36.1	36.1	117.97	95.055	318
P14854	P14854	Cytochrome c oxidase subunit 6B1	COX6B1	23.5234	23.386	23.4485	23.9831	23.5598	23.2223	23.8778	23.2044	22.9423	23.001	23.6885	23.3101	3	3	44.2	44.2	44.2	10.192	8.5938	40
P14866	P14866	Heterogeneous nuclear ribonucleoprotein L	HNRNPL	28.9007	28.7748	28.8466	28.7307	28.9159	28.8167	28.8977	29.258	29.3085	28.7498	28.9247	28.6621	24	23	56.2	56.2	55	64.132	323.31	641
P14868	P14868	Aspartate--tRNA ligase, cytoplasmic	DARS	27.8078	27.711	27.6655	27.6002	27.9017	27.5939	27.7419	27.5845	27.6028	27.9652	27.8424	27.5558	31	31	64.7	64.7	64.7	57.136	267.87	770
P14923	P14923	Junction plakoglobin	JUP	30.0445	30.2652	29.5783	29.4912	30.1654	29.9487	29.7309	29.7291	29.8669	29.9007	29.9657	29.8879	44	39	70.5	70.5	64.8	81.744	323.31	1324
P14927	P14927	Cytochrome b-c1 complex subunit 7	UQCRB	24.7913	24.3101	25.0038	24.9662	24.4267	24.7356	25.1273	24.0038	24.1986	24.6311	24.9976	24.57	5	5	49.5	49.5	49.5	13.53	62.876	127
P15104	P15104	Glutamine synthetase	GLUL	20.1124	20.0292	20.093	19.924	19.4576	19.9826	19.5617	19.0919	17	19.5495	20.3328	20.2206	3	3	10.2	10.2	10.2	42.064	2.7133	9
P15121;C9JRZ8	P15121	Aldose reductase	AKR1B1	29.5099	29.2986	30.3662	29.8445	29.5677	29.5463	30.462	30.5596	30.3222	29.4295	29.0589	29.866	22	22	69.9	69.9	69.9	35.853	158.87	652
P15151	P15151	Poliovirus receptor	PVR	22.7546	22.6185	23.0411	23.1138	22.2339	22.168	22.9112	22.7796	22.5851	22.7109	22.2034	22.3968	3	3	11.3	11.3	11.3	45.302	6.9046	52
P15170	P15170	Eukaryotic peptide chain release factor GTP-binding subunit ERF3A	GSPT1	25.8065	25.7807	25.6286	25.7848	25.8372	25.8728	26.1715	25.9186	25.8832	25.6549	25.9349	25.7453	20	11	43.1	43.1	27.7	55.755	56.774	252
P15259	P15259	Phosphoglycerate mutase 2	PGAM2	27.272	27.8065	27.5722	27.9548	27.9222	29.0323	28.1203	27.6335	27.2076	28.1428	28.3929	28.5224	13	13	77.5	56.5	56.5	28.766	323.31	277
P15289	P15289	Arylsulfatase A;Arylsulfatase A component B;Arylsulfatase A component C	ARSA	23.5983	24.0542	23.0158	23.3445	24.2105	23.6843	23.4686	23.7816	23.6464	23.9593	23.7497	24.132	6	6	16	16	16	53.588	16.927	103
P15311	P15311	Ezrin	EZR	29.3146	29.7132	29.6683	29.8576	29.9417	30.0579	29.4424	29.5715	29.44	29.105	29.2883	29.6298	40	38	70	56	54.6	69.412	323.31	867
P15374	P15374	Ubiquitin carboxyl-terminal hydrolase isozyme L3	UCHL3	23.2852	23.4151	23.5709	23.826	23.7957	23.4178	23.8274	23.9668	23.8267	23.7984	23.4261	23.5883	7	7	42.6	42.6	42.6	26.182	13.222	48
P15531	P15531	Nucleoside diphosphate kinase A	NME1	24.6396	24.6306	25.7252	25.8819	25.0428	25.7228	25.9102	25.2812	25.742	24.334	25.1375	25.4908	6	6	70.4	39.5	39.5	17.149	30.007	125
P15559	P15559	NAD(P)H dehydrogenase [quinone] 1	NQO1	22.2677	21.6496	22.5976	23.3683	21.5487	22.0024	22.2715	17	21.5883	17	17	17	6	6	25.2	25.2	25.2	30.867	13.573	24
P15586	P15586	N-acetylglucosamine-6-sulfatase	GNS	26.1582	26.5966	25.7021	25.7739	25.9738	26.2459	26.2755	26.4019	26.3439	26.6899	26.4504	26.4058	14	14	35.7	35.7	35.7	62.081	63.934	268
P15735	P15735	Phosphorylase b kinase gamma catalytic chain, liver/testis isoform	PHKG2	23.5606	23.8722	23.9482	24.3429	24.3634	24.0948	24.1713	24.4571	24.1464	23.9916	23.9862	23.7281	10	10	31.8	31.8	31.8	46.442	63.875	103
P15848	P15848	Arylsulfatase B	ARSB	24.0637	24.602	23.9078	23.9985	24.6993	24.8543	24.3141	24.362	24.3529	25.0183	24.9741	24.521	10	10	23.6	23.6	23.6	59.687	28.598	156
P15880	P15880	40S ribosomal protein S2	RPS2	28.0452	28.0743	28.1489	28.1007	27.9734	28.1119	28.2347	28.2479	28.2357	27.895	28.1329	28.0845	14	14	52.2	52.2	52.2	31.324	201.84	330
P15882	P15882	N-chimaerin	CHN1	22.3358	22.8551	22.3941	22.7653	22.7793	22.8485	22.2271	23.2691	22.5047	22.5597	22.9157	22.5865	4	4	12.2	12.2	12.2	53.172	15.368	27
P15924	P15924	Desmoplakin	DSP	31.2285	31.2229	30.6995	30.7395	31.7314	31.6838	30.7301	30.7407	30.8526	30.9151	31.156	30.8463	227	227	71	71	71	331.77	323.31	4320
2043;1142044;1142045;1142046;1142047;1142048;1142049;1142050;1142051;1142052;1142053;1142054;1142055;1142056;1143576;1143577;1143578;1143579;1143580;1143581;1143582;1143583;1143584;1143585;1143586;1143587;1143588;1143589;1143590;1143591;1143592;1143593;1143594;1143595;1143596;1143597;1143598;1143599;1143600;1143601;1143602;1143603;1143604;1143605;1143606;1143607;1143608;1143609;1143610;1143611;11…	12758;12759;12760;12761;12762;12763;12764;12765;12766;12767;12768;12769;12770;12771;12772;12773;12774;12775;12776;12777;12778;12779;12780;12781;12782;12783;12784;12785;12786;21639;21640;21641;21642;21643;21644;21645;21646;21647;21648;21649;21650;21651;21652;21653;21654;21655;21656;21657;21658;21659;21660;21661;21662;21663;21664;21665;21666;21667;21668;21669;21670;21671;21672;21673;21674;21675;216…			17	17	17	17	17	17	17	17	17	17	17	17
P15927	P15927	Replication protein A 32 kDa subunit	RPA2	24.5249	24.5859	24.8335	24.7285	24.712	24.9348	25.0775	25.0048	25.1441	24.8869	25.4141	25.1942	10	10	53.3	53.3	53.3	29.247	136.28	92
P15954	P15954	Cytochrome c oxidase subunit 7C, mitochondrial	COX7C	23.8579	23.8353	24.443	24.6565	24.5524	24.0812	25.0193	23.2924	23.536	24.1687	24.2569	24.0656	2	2	41.3	41.3	41.3	7.2454	2.8394	27
P16070	P16070	CD44 antigen	CD44	22.3998	22.0535	22.2847	22.1411	21.5214	17	21.9112	21.5434	21.8663	17	21.552	22.1054	6	6	8.6	8.6	8.6	81.537	6.1162	19
P16083	P16083	Ribosyldihydronicotinamide dehydrogenase [quinone]	NQO2	23.1178	22.8263	23.6623	23.9627	21.9864	21.436	23.1693	22.7564	23.2376	23.5765	23.4502	24.0433	7	7	47.6	47.6	47.6	25.918	9.0673	40
Q96QV6;P16104	Q96QV6;P16104	Histone H2A type 1-A;Histone H2AX	HIST1H2AA;H2AFX	17	17	17	17	17	17	17	17	17	17	17	17	1	0	35.1	17.6	0	14.233	86.78	10
P16152	P16152	Carbonyl reductase [NADPH] 1	CBR1	26.3513	26.1522	26.3378	26.3332	25.6484	25.4657	26.7362	26.057	26.2545	26.4396	26.1258	26.3572	12	10	56.7	56.7	46.2	30.375	131.07	341
P16157	P16157	Ankyrin-1	ANK1	23.1802	22.0173	22.1871	20.2841	22.7142	22.0038	23.5265	23.9832	22.0899	21.2817	23.0414	22.5094	3	3	4.6	2.4	2.4	206.26	2.2864	4
P16219	P16219	Short-chain specific acyl-CoA dehydrogenase, mitochondrial	ACADS	27.222	27.0015	27.0882	27.0265	27.2314	26.6442	27.3533	26.8831	26.5071	27.1865	27.0371	26.9703	18	18	52.2	52.2	52.2	44.297	194.6	402
P16220	P16220	Cyclic AMP-responsive element-binding protein 1	CREB1	21.0208	17	20.4093	17	17	19.8602	20.6876	21.3009	20.9967	19.6994	20.6112	17	1	1	8.5	8.5	8.5	36.688	2.427	2
P16278	P16278	Beta-galactosidase	GLB1	26.3254	26.6094	25.89	26.0435	26.6189	26.3668	26.6963	26.3859	26.6938	26.9084	26.508	26.8124	15	15	29.7	29.7	29.7	76.074	114.8	330
P16333	P16333	Cytoplasmic protein NCK1	NCK1	20.0532	20.2134	20.6566	20.673	19.8987	21.1209	20.5796	19.9871	20.8468	20.0863	20.4977	20.3425	4	3	11.4	11.4	9.3	42.864	3.607	15
P16401	P16401	Histone H1.5	HIST1H1B	28.134	27.6512	28.6612	28.556	28.2982	28.1148	28.7951	29.1804	29.0229	27.9661	28.7184	28.2702	10	10	28.8	24.8	24.8	22.58	70.363	324
P16402	P16402	Histone H1.3	HIST1H1D	22.9777	22.787	23.4767	23.5006	23.4056	23.1679	24.1908	24.4712	24.2768	23.3869	23.8127	23.1336	1	1	29.4	7.2	7.2	22.35	33.39	40
P16403	P16403	Histone H1.2	HIST1H1C	25.3557	25.2215	25.9924	25.8634	25.8775	25.8959	26.1959	26.9451	26.5366	25.3636	25.7746	25.7146	3	3	32.9	9.9	9.9	21.364	26.297	97
P16422	P16422	Epithelial cell adhesion molecule	EPCAM	17	17	17	20.2868	17	17	21.5752	17	19.666	17	17	17	2	2	11.5	11.5	11.5	34.932	4.7445	3
P16435	P16435	NADPH--cytochrome P450 reductase	POR	25.1412	25.1433	24.7111	24.7743	25.5836	24.9394	25.2622	24.7246	24.7814	24.832	24.8741	24.8322	17	17	30.9	30.9	30.9	76.689	47.21	218
P16455	P16455	Methylated-DNA--protein-cysteine methyltransferase	MGMT	21.7502	17	17	17	17	21.9588	21.6538	21.8456	21.9908	21.8392	17	21.9326	2	2	13	13	13	21.646	3.8988	6
P16615;Q93084	P16615	Sarcoplasmic/endoplasmic reticulum calcium ATPase 2	ATP2A2	32.5021	32.7367	32.6107	32.4648	32.2095	32.4371	32.2519	32.4038	31.8425	33.1331	32.7994	32.8504	62	43	55.4	55.4	42.6	114.76	323.31	3243
6;1597527;1597528;1597529;1597530;1597531;1597532;1597533;1597534;1597535;1597536;1597537;1597538;1597539;1597540;1597541;1597542;1597543;1597544;1597545;1597546;1597547;1597548;1597549;1597550;1597551;1597552;1597553;1597554;1597555;1597556;1597557;1597558;1597559;1597560;1597561;1597562;1597563;1597564;1597565;1597566;1597567;1597568;1597569;1597570;1597571;1597572;1597573;1597574;1597575;15975…	20914;20915;20916;20917;20918;20919;20920;20921;20922;20923;20924;20925;20926;20927;20928;20929;20930;20931;20932;20933;20934;20935;20936;20937;20938;20939;20940;20941;20942;20943;20944;20945;20946;20947;20948;20949;20950;20951;20952;20953;20954;20955;20956;20957;20958;20959;20960;20961;20962;20963;20964;20965;20966;20967;20968;20969;20970;20971;20972;20973;20974;20975;20976;20977;20978;20979;209…			17	17	17	17	17	17	17	17	17	17	17	17
P16860	P16860	Natriuretic peptides B;Brain natriuretic peptide 32;BNP(1-30);BNP(1-29);BNP(1-28);BNP(2-31);BNP(3-32);BNP(3-30);BNP(3-29);BNP(4-32);BNP(4-31);BNP(4-30);BNP(4-29);BNP(4-27);BNP(5-32);BNP(5-31);BNP(5-29)	NPPB	20.0042	17	20.5128	20.808	20.2505	20.1914	17	21.028	20.7724	17	17	20.3957	2	2	26.1	26.1	26.1	14.726	2.4066	10
P16930	P16930	Fumarylacetoacetase	FAH	22.5611	22.8456	23.0825	23.1973	22.9185	23.2221	23.2436	22.687	23.2139	22.0294	22.7127	23.056	8	8	26.3	26.3	26.3	46.374	15.545	40
P16949	P16949	Stathmin	STMN1	21.2409	21.7947	20.866	21.2811	21.8612	22.2009	22.7132	22.1725	21.8651	21.3142	22.0551	21.6107	2	2	24.8	18.1	18.1	17.302	4.1219	20
P16989	P16989	Y-box-binding protein 3	YBX3	25.5256	25.2175	25.8191	25.5738	24.3284	24.3874	24.5608	25.5782	25.3524	25.6009	25.8467	25.6018	8	8	57.5	46.5	46.5	40.089	124.46	137
P17026	P17026	Zinc finger protein 22	ZNF22	21.0377	21.0666	21.4991	21.8489	21.1171	20.9928	21.5971	22.0438	22.1649	22.2631	21.6377	21.8494	3	3	15.6	15.6	15.6	25.915	3.8039	28
P17050	P17050	Alpha-N-acetylgalactosaminidase	NAGA	24.0219	24.1125	23.269	23.14	23.7712	23.4428	23.6306	24.1466	23.9665	24.0249	24.1638	23.9293	6	6	20.9	20.9	20.9	46.564	17.803	87
P17066;P48741	P17066	Heat shock 70 kDa protein 6	HSPA6	28.0494	28.3646	28.6493	28.6739	28.245	28.6587	28.147	27.8912	28.8401	28.3765	28.3116	28.1442	2	2	17.6	3	3	71.027	42.99	42
P17081;Q9H4E5	P17081	Rho-related GTP-binding protein RhoQ	RHOQ	22.0055	21.9518	21.9778	22.3893	21.5884	21.8544	20.8005	21.4935	21.2556	21.2537	21.3925	21.5006	3	3	25.4	20	20	22.659	9.2868	13
P17096	P17096	High mobility group protein HMG-I/HMG-Y	HMGA1	24.2514	24.0768	24.3529	23.7926	23.8917	23.1179	25.104	24.7714	24.5711	24.8101	24.6842	24.6479	4	4	41.1	41.1	41.1	11.676	23.348	66
P17152	P17152	Transmembrane protein 11, mitochondrial	TMEM11	23.8496	23.4314	24.1831	23.5923	23.689	23.8351	24.1488	23.4532	23.7867	24.3352	23.8497	23.8734	4	4	26	26	26	21.541	11.389	45
P17174	P17174	Aspartate aminotransferase, cytoplasmic	GOT1	31.1706	31.3087	31.7888	31.7402	31.2516	31.3181	31.8656	31.7808	31.3648	31.7119	31.547	31.8482	30	30	86.7	86.7	86.7	46.247	323.31	978
P17252;P05771	P17252	Protein kinase C alpha type	PRKCA	24.9075	25.361	25.3504	25.2208	24.8363	24.7147	24.8432	25.0483	25.111	24.7754	25.1208	24.9099	18	17	32.6	32.6	30.2	76.749	55.779	209
P17301	P17301	Integrin alpha-2	ITGA2	24.9621	25.4934	25.4307	25.1264	25.0139	25.3988	25.1965	24.853	25.2885	25.3299	25.0756	25.3162	4	4	5	5	5	129.29	2.278	30
P17302	P17302	Gap junction alpha-1 protein	GJA1	23.788	23.314	24.4516	24.5769	20.9483	22.0278	21.349	23.8112	24.02	23.8786	23.3275	23.8749	10	10	35.9	35.9	35.9	43.008	36.143	94
P17405	P17405	Sphingomyelin phosphodiesterase	SMPD1	24.5614	24.5754	24.1257	23.9193	23.8869	24.1412	24.5927	24.318	24.6708	25.6325	25.0498	25.0222	8	8	21.8	21.8	21.8	69.751	13.829	100
P17480	P17480	Nucleolar transcription factor 1	UBTF	27.8251	27.8523	28.1608	27.9103	27.5898	27.6232	28.0826	28.5314	28.2475	28.0036	28.1202	28.0527	19	19	27.4	27.4	27.4	89.405	36.664	215
P17540;P12532	P17540	Creatine kinase S-type, mitochondrial	CKMT2	29.942	29.6708	29.893	29.761	29.2459	29.4496	29.9138	28.7929	28.6772	30.4175	29.7933	29.7166	27	27	68.5	68.5	68.5	47.504	323.31	1048
P17568	P17568	NADH dehydrogenase [ubiquinone] 1 beta subcomplex subunit 7	NDUFB7	25.6233	25.2858	25.559	25.525	25.2462	25.0576	25.3357	24.9579	25.0149	25.9338	25.6829	25.6059	7	7	59.1	59.1	59.1	16.402	36.627	123
P17612	P17612	cAMP-dependent protein kinase catalytic subunit alpha	PRKACA	27.5586	27.8896	27.7035	27.7519	27.7138	28.063	27.4402	27.63	27.7013	27.7387	28.0506	28.0253	23	7	50.4	50.4	17.9	40.589	175.87	362
P17655	P17655	Calpain-2 catalytic subunit	CAPN2	27.6165	27.8435	27.7166	27.9163	27.168	27.1202	27.889	27.8775	28.1607	27.2904	26.9622	27.6374	30	30	54.1	54.1	54.1	79.994	323.31	519
P17661;Q16352;P07197	P17661	Desmin	DES	33.3964	33.1616	31.1384	30.8002	32.1811	32.1639	31.2136	32.0442	31.9039	33.3018	32.9251	32.902	50	50	85.5	81.3	81.3	53.535	323.31	2706
6;1342477;1342478;1342479;1342480;1342481;1342482;1342483;1342484;1342485;1342486;1342487;1342488;1342489;1342490;1342491;1342492;1342493;1342494;1342495;1342496;1409117;1409118;1409119;1409120;1409121;1409122;1409123;1409124;1409125;1409126;1409127;1409128;1409129;1409130;1409131;1409132;1409133;1409134;1409135;1409136;1409137;1409138;1409139;1409140;1409141;1409142;1409143;1409144;1409145;14091…	18502;18503;18504;18505;18506;18507;18508;18509;18510;18511;18512;18513;18514;18515;48232;48233;48234;48235;78202;78203;78204;78205;78206;78207;78208;78209;78210;78211;78212;78213;78214;78215;78216;78217;78218;78219;78220;78221;78222;78223;78224;78225;78226;78227;78228;78229;78230;78231;78232;78233;78234;78235;78236;78237;78238;78239;78240;78241;78242;78243;78244;78245;78246;78247;78248;78249;782…			17	17	17	17	17	17	17	17	17	17	17	17
P17735	P17735	Tyrosine aminotransferase	TAT	17	17	17	17	17	17	17	17	17	17	20.8688	17	1	1	3.5	3.5	3.5	50.399	-2	0	+
P17812	P17812	CTP synthase 1	CTPS1	25.3919	25.5482	25.7607	25.9677	25.8594	25.9947	26.1301	25.9933	26.155	25.3019	25.6662	25.6965	20	19	45.7	45.7	43.7	66.69	98.919	361
P17844	P17844	Probable ATP-dependent RNA helicase DDX5	DDX5	26.8744	27.2683	26.9237	26.9637	27.1414	27.187	26.9599	27.2477	27.3146	26.9691	26.982	26.9302	24	24	54.9	40.9	40.9	69.147	193.74	491
P17858	P17858	ATP-dependent 6-phosphofructokinase, liver type	PFKL	27.1187	27.1585	27.3519	27.5876	27.7466	27.5721	27.5782	27.2019	27.7799	27.2111	27.4106	27.1303	24	24	51.2	44.2	44.2	85.018	231.17	477
P17900	P17900	Ganglioside GM2 activator;Ganglioside GM2 activator isoform short	GM2A	23.1875	23.7325	24.4202	24.359	23.4937	23.7679	23.7971	23.6861	24.5091	23.6343	24.1898	24.1873	6	6	30.1	30.1	30.1	20.838	9.6566	100
P17931	P17931	Galectin-3	LGALS3	21.9044	22.3315	22.7661	23.0908	21.3238	20.1253	24.3647	23.5477	23.4057	21.0793	20.712	21.1963	4	4	20.4	20.4	20.4	26.152	10.127	62
P17980	P17980	26S protease regulatory subunit 6A	PSMC3	27.0776	27.1825	27.1406	27.194	27.0845	27.4042	27.2243	27.3449	27.2376	27.0404	27.2496	27.2626	23	23	60.1	60.1	60.1	49.203	323.31	473
P17987	P17987	T-complex protein 1 subunit alpha	TCP1	28.5584	28.5409	28.5134	28.7363	28.9362	28.7382	29.2835	29.0262	28.9886	28.4248	28.4709	27.8901	34	34	73.6	73.6	73.6	60.343	323.31	765
P18031	P18031	Tyrosine-protein phosphatase non-receptor type 1	PTPN1	24.8315	24.9021	24.734	24.6404	24.8836	24.7701	24.5636	24.3112	24.7745	24.7288	24.434	24.7171	14	14	39.3	39.3	39.3	49.966	30.412	173
P18077	P18077	60S ribosomal protein L35a	RPL35A	23.7351	23.9779	24.2864	23.9102	23.7335	24.1893	23.8556	23.8567	24.3119	23.7306	23.9958	24.0964	4	4	21.8	21.8	21.8	12.538	4.6599	54
P18084	P18084	Integrin beta-5	ITGB5	23.9675	24.316	23.897	23.7973	24.0414	24.0483	24.4522	23.8167	24.436	23.5116	23.449	23.6361	12	12	26.3	26.3	26.3	88.053	35.764	92
P18085	P18085	ADP-ribosylation factor 4	ARF4	25.9955	25.836	25.9508	25.8163	26.0455	25.7771	26.4994	25.5935	25.998	25.525	25.8696	25.6749	7	7	64.4	35.6	35.6	20.511	29.47	149
P18124	P18124	60S ribosomal protein L7	RPL7	28.916	29.0783	29.1335	29.0772	29.0368	28.9658	29.2467	29.2214	29.2023	29.072	28.9421	28.9567	20	20	54.8	54.8	54.8	29.225	238.77	490
P18206	P18206	Vinculin	VCL	31.1568	31.6839	30.9275	31.2584	31.4849	31.5377	31.2597	31.4377	31.585	30.9849	30.9355	31.4209	75	75	66	66	66	123.8	323.31	2314
P18440	P18440	Arylamine N-acetyltransferase 1	NAT1	21.3584	21.2115	21.2646	21.5855	22.1403	21.5552	21.8563	21.3278	21.8862	17	21.6246	21.7497	1	1	5.9	5.9	5.9	33.898	3.5468	10
P18583	P18583	Protein SON	SON	23.6964	22.4585	23.0853	22.9085	22.846	23.1447	22.9704	23.6264	23.5417	22.5613	23.4381	23.0677	11	11	7.8	7.8	7.8	263.83	19.649	104
P18621	P18621	60S ribosomal protein L17	RPL17	26.8428	26.5335	26.7873	26.8813	26.7361	26.8038	27.0328	26.873	26.9415	26.5101	26.8844	26.5761	11	11	52.2	52.2	52.2	21.397	98.966	227
P18669;Q8N0Y7	P18669	Phosphoglycerate mutase 1	PGAM1	31.4112	31.6758	31.6338	31.7978	31.4988	31.6943	31.9826	31.5944	31.7644	31.4255	31.5439	31.7817	23	16	83.9	83.9	63	28.804	323.31	1021
P18754	P18754	Regulator of chromosome condensation	RCC1	23.5388	23.7559	23.4735	23.6129	23.7228	23.5483	24.0702	24.0377	24.2891	23.5009	23.6881	23.4308	8	8	35.4	35.4	35.4	44.969	23.48	109
P18859	P18859	ATP synthase-coupling factor 6, mitochondrial	ATP5J	21.3891	22.6445	22.2848	22.1012	22.5596	21.7558	22.813	22.1119	21.3647	23.1801	23.6139	22.1075	3	3	44.4	44.4	44.4	12.587	11.852	25
P18887	P18887	DNA repair protein XRCC1	XRCC1	21.6387	21.6239	22.2771	22.1334	21.7084	22.2332	22.151	22.2144	22.4436	21.941	22.3784	21.7228	4	4	8.2	8.2	8.2	69.476	7.7403	48
P19021	P19021	Peptidyl-glycine alpha-amidating monooxygenase;Peptidylglycine alpha-hydroxylating monooxygenase;Peptidyl-alpha-hydroxyglycine alpha-amidating lyase	PAM	24.5963	24.9403	25.7229	25.8158	24.4158	24.5537	24.8904	26.1161	25.4634	26.3786	25.5758	26.1345	22	22	28.6	28.6	28.6	108.33	85.826	230
P19022;P55283	P19022	Cadherin-2	CDH2	27.1439	27.2946	26.733	26.8968	27.0763	27.1918	26.4094	27.1598	27.082	26.539	26.9441	27.0556	19	19	26.6	26.6	26.6	99.808	244.69	334
P19174	P19174	1-phosphatidylinositol 4,5-bisphosphate phosphodiesterase gamma-1	PLCG1	20.8462	21.5202	21.0821	21.6203	21.6118	21.4064	21.6817	21.4684	21.5911	17	21.2738	21.4539	5	5	5.3	5.3	5.3	148.53	5.3418	11
P19237	P19237	Troponin I, slow skeletal muscle	TNNI1	30.2179	30.6685	30.1312	30.0933	29.8493	30.2921	29.7223	30.0576	30.2395	28.8295	29.7346	30.0972	17	17	50.8	50.8	50.8	21.692	319.48	599
P19338	P19338	Nucleolin	NCL	28.5328	28.5274	28.7825	28.8085	28.6977	28.6837	28.8617	28.997	29.0742	28.7977	28.8413	28.6786	30	30	35.8	35.8	35.8	76.613	323.31	646
P19367;Q2TB90	P19367	Hexokinase-1	HK1	31.3348	30.7961	31.2276	30.8769	31.1603	30.563	31.1203	30.5464	30.6157	31.174	31.0301	30.8163	59	55	58.9	58.9	55.6	102.48	323.31	1723
P19387	P19387	DNA-directed RNA polymerase II subunit RPB3	POLR2C	21.9362	21.7947	22.1598	22.2535	22.3329	22.4458	22.0109	22.2744	22.5956	21.628	21.9588	22.0879	4	4	25.5	25.5	25.5	31.441	7.5665	36
P19388	P19388	DNA-directed RNA polymerases I, II, and III subunit RPABC1	POLR2E	21.5264	20.8057	21.3989	21.4548	21.6183	21.6199	21.8969	21.5746	21.3775	22.0012	21.5665	21.834	3	3	19.5	19.5	19.5	24.551	8.1378	13
P19404	P19404	NADH dehydrogenase [ubiquinone] flavoprotein 2, mitochondrial	NDUFV2	24.8309	24.3335	25.0177	25.2237	24.4205	25.0986	24.744	24.3729	24.3108	24.8954	25.0639	24.6459	9	9	42.2	42.2	42.2	27.391	17.117	105
P19429	P19429	Troponin I, cardiac muscle	TNNI3	29.0938	28.8483	29.6329	29.6053	28.6763	28.8983	26.8691	29.7688	28.7388	28.1622	28.5431	29.8942	10	10	45.7	45.7	45.7	24.007	323.31	290
P19474	P19474	E3 ubiquitin-protein ligase TRIM21	TRIM21	22.0382	22.0952	22.3847	22.6525	22.0936	21.7814	21.8863	22.4092	22.3468	21.5637	21.9019	22.5213	3	3	9.3	9.3	9.3	54.169	3.566	11
P19484	P19484	Transcription factor EB	TFEB	17	17	21.2336	21.4569	17	17	21.612	21.3648	21.1655	17	17	17	1	1	4.8	4.8	4.8	52.864	3.0348	1
P19525	P19525	Interferon-induced, double-stranded RNA-activated protein kinase	EIF2AK2	22.7274	22.6197	22.9601	22.9227	23.0154	23.3217	23.4559	22.9073	23.499	22.4698	22.9703	22.9432	7	7	15.6	15.6	15.6	62.094	11.331	77
P19623	P19623	Spermidine synthase	SRM	23.3352	22.6079	23.5045	23.8413	23.8212	23.6888	24.5711	23.1405	24.2496	22.298	22.1614	23.1739	11	11	44.4	44.4	44.4	33.824	25.905	79
P19634	P19634	Sodium/hydrogen exchanger 1	SLC9A1	22.8932	22.7646	22.6391	22.6924	22.5046	22.8176	22.4759	22.9354	22.7767	17	22.47	22.0062	7	7	15	15	15	90.762	21.572	27
P19784	P19784	Casein kinase II subunit alpha	CSNK2A2	23.1019	23.454	23.5146	23.7317	23.2661	23.3928	23.2618	23.6696	23.399	23.0593	23.2802	23.3027	10	10	34.3	34.3	34.3	41.213	13.567	87
P19801	P19801	Amiloride-sensitive amine oxidase [copper-containing]	AOC1	24.7691	24.6789	25.1778	25.3649	24.7986	25.4067	25.5578	24.7244	25.2839	24.7146	24.9106	17	1	1	3.9	3.9	3.9	85.377	3.7214	3
P19838	P19838	Nuclear factor NF-kappa-B p105 subunit;Nuclear factor NF-kappa-B p50 subunit	NFKB1	22.7972	22.6476	22.541	22.8676	22.8061	22.5459	22.33	22.5748	22.8999	22.4534	22.2232	22.5155	6	6	9.1	9.1	9.1	105.35	8.4633	12
P19971	P19971	Thymidine phosphorylase	TYMP	17	17	17	17	17	17	21.2018	17	17	17	19.9866	17	3	3	8.5	8.5	8.5	49.955	2.3725	3
P20020	P20020	Plasma membrane calcium-transporting ATPase 1	ATP2B1	23.3926	22.5589	23.421	23.376	22.6435	22.6881	23.8136	23.1786	23.8736	21.7795	22.5452	22.3213	8	6	21.1	8.7	7.7	138.75	18.948	50
P20042	P20042	Eukaryotic translation initiation factor 2 subunit 2	EIF2S2	25.6231	25.6409	25.7328	25.5443	25.3104	25.7834	25.5616	25.2443	25.7617	25.2204	25.7293	25.5918	17	17	45.3	45.3	45.3	38.388	43.161	210
P20073	P20073	Annexin A7	ANXA7	26.5157	26.5863	26.5266	26.4638	26.7816	26.729	26.7627	26.6956	26.5094	26.7829	26.6137	26.5682	15	15	33.4	33.4	33.4	52.739	131.3	265
P20290	P20290	Transcription factor BTF3	BTF3	23.8165	23.9309	24.5156	24.7245	24.3525	24.8651	23.8839	24.1116	24.9101	23.2008	23.8992	24.6671	5	5	42.2	42.2	42.2	22.168	159.73	83
P20336	P20336	Ras-related protein Rab-3A	RAB3A	23.2014	22.4	23.6144	23.7363	23.6654	23.4444	23.3661	22.0874	22.1477	22.2519	22.6324	22.9946	5	4	30.5	30.5	26.8	24.984	56.208	133
P20338	P20338	Ras-related protein Rab-4A	RAB4A	25.3227	24.6599	24.3317	24.1607	23.8649	24.1233	24.5036	24.7042	24.6682	24.3195	24.8107	24.8698	9	8	49.5	49.5	43.1	24.389	18.483	74
P20339	P20339	Ras-related protein Rab-5A	RAB5A	24.2105	24.5251	24.5666	24.2751	24.2991	24.3016	24.2583	24.7658	24.4659	24.2157	24.3178	24.5494	4	4	42.3	27.4	27.4	23.658	42.407	72
P20340	P20340	Ras-related protein Rab-6A	RAB6A	27.0473	26.849	27.2701	27.2696	27.101	26.6761	27.2783	27.1519	27.0822	27.393	26.9801	26.8651	14	9	52.9	52.9	28.8	23.593	34.478	327
P20618	P20618	Proteasome subunit beta type-1	PSMB1	27.0323	27.3546	27.6521	27.7568	27.4605	27.8146	27.811	27.7252	27.7927	27.4116	27.4762	27.6759	17	17	61.4	61.4	61.4	26.489	274.55	392
P20645	P20645	Cation-dependent mannose-6-phosphate receptor	M6PR	23.4252	23.3977	23.0819	22.8722	23.6134	23.5957	23.3633	23.5109	23.7186	23.6819	23.8319	23.8624	3	3	15.9	15.9	15.9	30.993	4.0304	29
P20674	P20674	Cytochrome c oxidase subunit 5A, mitochondrial	COX5A	24.2416	23.8893	24.0468	24.7677	24.4855	23.8845	24.3939	23.7875	23.376	24.4427	24.4823	24.0092	6	6	52	52	52	16.762	23.066	40
P20700	P20700	Lamin-B1	LMNB1	29.4398	29.1964	29.5223	29.4613	29.417	29.158	29.0674	29.9225	29.9821	29.7037	29.5534	29.4784	54	50	73.2	73.2	69.3	66.408	323.31	1203
P20810	P20810	Calpastatin	CAST	24.9624	24.6805	24.1345	24.5181	25.0537	25.3773	23.7769	24.2414	24.5499	23.7612	24.3564	24.3268	15	15	34.9	34.9	34.9	76.572	53.532	133
P20908	P20908	Collagen alpha-1(V) chain	COL5A1	21.5982	17	17	17	17	17	23.1973	20.8483	17	17	17	17	3	3	3.2	3.2	3.2	183.56	7.4287	4
P20936	P20936	Ras GTPase-activating protein 1	RASA1	22.1661	22.015	22.3594	22.0856	22.1137	21.864	22.0589	22.4487	21.8368	22.0826	21.9096	21.642	6	6	7.8	7.8	7.8	116.4	7.5955	26
Q9UQ88;P21127	Q9UQ88;P21127	Cyclin-dependent kinase 11A;Cyclin-dependent kinase 11B	CDK11A;CDK11B	22.7525	22.6521	22.2763	22.5916	22.7382	22.6007	23.1739	22.9347	22.6995	22.938	22.5638	22.4798	5	5	7.5	7.5	7.5	91.361	10.027	64
P21266	P21266	Glutathione S-transferase Mu 3	GSTM3	26.8926	27.1877	27.1193	27.6503	27.8107	27.9395	27.8501	26.998	27.3724	27.2548	27.354	27.7385	18	18	75.6	71.6	71.6	26.559	271.05	453
P21281;P15313	P21281	V-type proton ATPase subunit B, brain isoform	ATP6V1B2	25.4831	25.36	25.7435	25.6757	25.6566	25.6597	25.3354	25.5068	25.6486	25.5878	25.575	25.4629	14	14	44.4	44.4	44.4	56.5	79.459	229
P21283	P21283	V-type proton ATPase subunit C 1	ATP6V1C1	23.8122	23.8314	23.6819	23.6576	23.8542	24.0212	24.0507	23.6637	23.5998	23.6936	23.7299	23.9438	10	10	29.8	29.8	29.8	43.941	10.93	90
P21291	P21291	Cysteine and glycine-rich protein 1	CSRP1	26.4529	27.1333	25.3028	25.3602	26.2397	26.0881	26.0879	25.5464	26.3516	25.6141	26.4674	25.4222	12	12	67.9	67.9	67.9	20.567	59.489	225
P21333	P21333	Filamin-A	FLNA	29.0886	28.849	30.0852	30.0029	30.2125	30.2791	30.9355	29.1245	30.5202	28.242	27.1409	27.7642	120	118	64.3	62.3	61.6	280.74	323.31	2158
P21359	P21359	Neurofibromin;Neurofibromin truncated	NF1	21.1616	21.3605	21.9583	20.1962	20.8149	22.0935	20.8779	20.5718	21.7815	23.7153	21.4198	21.7978	7	7	3.8	3.8	3.8	319.37	3.1929	15
P21399;O00408	P21399	Cytoplasmic aconitate hydratase	ACO1	27.514	27.6464	27.9207	27.9858	27.7998	27.748	27.8416	27.6175	27.7877	27.7479	27.5688	27.7372	35	35	49.9	49.9	49.9	98.398	323.31	665
P21741	P21741	Midkine	MDK	19.4196	17	17	18.635	17	17.873	21.1868	20.6646	21.5727	17	18.1285	17	1	1	7	7	7	15.585	2.7661	7
P21796	P21796	Voltage-dependent anion-selective channel protein 1	VDAC1	30.3186	29.9269	30.3256	30.0572	30.3846	29.7595	30.1665	29.8284	29.6947	30.7427	30.2465	30.1208	20	20	84.1	84.1	84.1	30.772	323.31	1486
P21810	P21810	Biglycan	BGN	21.4266	21.08	21.3597	21.0126	21.2701	21.406	17	17	17	21.7326	21.9162	21.4172	10	10	39.7	39.7	39.7	41.654	25.341	28
P21912	P21912	Succinate dehydrogenase [ubiquinone] iron-sulfur subunit, mitochondrial	SDHB	27.9004	27.3309	27.7568	27.6497	27.8392	27.535	28.0342	27.0753	26.9275	27.8671	28.1135	27.546	20	20	72.5	72.5	72.5	31.629	79.706	342
P21926	P21926	CD9 antigen	CD9	17	17	17	21.8461	17	22.0961	22.4862	17	22.371	17	17	17	1	1	11	11	11	25.416	11.585	4
P21953	P21953	2-oxoisovalerate dehydrogenase subunit beta, mitochondrial	BCKDHB	25.6185	24.8735	25.2262	25.3272	25.4899	25.2645	25.4825	24.9259	24.7237	24.6749	25.3581	25.3339	6	6	28.1	28.1	28.1	43.122	61.631	100
P21964	P21964	Catechol O-methyltransferase	COMT	25.6917	25.8278	25.5646	25.6078	20.7303	20.733	24.5529	24.7374	24.7717	24.6172	24.8735	25.3061	13	13	61.3	61.3	61.3	30.037	48.358	143
P21980;P49221;O43548	P21980	Protein-glutamine gamma-glutamyltransferase 2	TGM2	31.3207	31.1628	30.9065	30.8291	31.1859	31.0605	30.4569	31.4122	31.5956	31.5314	31.1441	31.1317	42	42	58.7	58.7	58.7	77.328	323.31	1409
P22003;P22004	P22003	Bone morphogenetic protein 5	BMP5	22.48	22.0095	21.6527	21.0703	21.9095	21.3647	21.5878	20.2443	20.8621	21.8261	22.3234	21.1913	5	4	12.8	12.8	10.8	51.736	6.1934	51
P22033	P22033	Methylmalonyl-CoA mutase, mitochondrial	MUT	26.1955	25.8698	26.1161	25.9385	26.18	25.7069	25.9239	25.9297	25.6315	26.2023	25.9608	25.8983	24	24	41.9	41.9	41.9	83.134	177.43	422
P22059	P22059	Oxysterol-binding protein 1	OSBP	24.8291	24.8653	24.8533	24.8705	24.8961	24.867	25.4483	24.9074	24.8766	24.6167	24.761	24.8083	17	16	31.7	31.7	29.7	89.42	56.031	193
P22061	P22061	Protein-L-isoaspartate(D-aspartate) O-methyltransferase	PCMT1	27.0115	26.6894	26.9016	27.0681	26.6192	26.8209	27.1368	26.7295	27.061	26.5073	26.8477	26.9675	15	15	70.9	70.9	70.9	24.636	265.28	273
P22087	P22087	rRNA 2-O-methyltransferase fibrillarin	FBL	26.4092	26.0404	26.6267	26.5252	26.3338	25.9829	26.2415	26.7336	26.7876	26.3724	26.7249	26.3549	16	15	51.1	51.1	47.7	33.784	38.188	244
P22090	P22090	40S ribosomal protein S4, Y isoform 1	RPS4Y1	23.1856	23.0134	17	17	23.3511	23.4488	23.5106	23.0987	23.444	22.672	22.8888	22.9869	3	1	36.5	11	6.5	29.455	34.105	73
P22102	P22102	Trifunctional purine biosynthetic protein adenosine-3;Phosphoribosylamine--glycine ligase;Phosphoribosylformylglycinamidine cyclo-ligase;Phosphoribosylglycinamide formyltransferase	GART	26.5264	26.392	26.581	26.7441	26.6007	26.6292	26.7629	26.7871	26.8596	26.2716	26.597	26.4778	25	25	40.3	40.3	40.3	107.77	133.8	432
P22234	P22234	Multifunctional protein ADE2;Phosphoribosylaminoimidazole-succinocarboxamide synthase;Phosphoribosylaminoimidazole carboxylase	PAICS	27.0237	27.2026	27.5713	27.8539	27.6726	27.7672	28.2047	27.9388	27.9734	27.0582	27.6378	27.4857	22	22	57.6	57.6	57.6	47.079	323.31	500
P22307	P22307	Non-specific lipid-transfer protein	SCP2	24.5789	24.1755	24.7664	24.9469	24.7571	24.7224	25.5633	24.7835	24.8301	24.8566	24.8652	24.8207	12	12	23.9	23.9	23.9	58.993	80.834	139
P22314	P22314	Ubiquitin-like modifier-activating enzyme 1	UBA1	29.1601	29.2639	29.8448	29.8995	29.3007	29.2458	29.424	29.5701	29.6424	29.3746	29.258	29.2971	50	50	61.5	61.5	61.5	117.85	323.31	1030
P22392;O60361	P22392;O60361	Nucleoside diphosphate kinase B;Putative nucleoside diphosphate kinase	NME2;NME2P1	28.7132	28.8795	29.473	29.4512	28.9288	29.1255	29.6221	29.2789	29.3117	28.5691	29.0555	29.2194	14	9	84.2	84.2	53.3	17.298	164.14	398
P22570	P22570	NADPH:adrenodoxin oxidoreductase, mitochondrial	FDXR	25.8971	25.1457	24.4849	23.8236	26.1343	25.8041	24.4185	24.5959	24.6172	25.9904	25.7046	25.966	20	20	56	56	56	53.836	64.831	162
P22612	P22612	cAMP-dependent protein kinase catalytic subunit gamma	PRKACG	22.7826	22.8718	22.8831	22.9137	22.9567	23.194	22.5263	17	22.7617	23.5806	23.1665	23.1331	1	1	14.8	6.8	6.8	40.434	9.4979	16
P22626	P22626	Heterogeneous nuclear ribonucleoproteins A2/B1	HNRNPA2B1	30.149	30.1295	30.2829	30.2335	30.1888	30.125	30.1665	30.7027	30.6456	30.1386	30.4316	30.1676	29	29	69.4	69.4	69.4	37.429	323.31	1022
P22670	P22670	MHC class II regulatory factor RFX1	RFX1	17	17	17	17	20.7746	17	17	17	17	17	17	20.366	2	1	2.7	2.7	1.4	104.76	2.3036	2
P22681	P22681	E3 ubiquitin-protein ligase CBL	CBL	17	17	17	20.5247	20.7524	20.6291	17	19.9121	20.0212	17	17	17	3	3	4.7	4.7	4.7	99.632	5.5114	6
P22694	P22694	cAMP-dependent protein kinase catalytic subunit beta	PRKACB	24.3594	24.6935	24.2023	24.2802	24.3913	24.2368	24.2478	24.5689	24.734	23.724	24.0658	24.2753	6	6	54.4	21.7	21.7	40.622	63.772	103
P22695	P22695	Cytochrome b-c1 complex subunit 2, mitochondrial	UQCRC2	30.4053	30.095	30.4069	30.0943	29.9799	29.7009	30.1047	29.8565	29.567	30.709	30.3601	30.0073	23	23	60	60	60	48.442	323.31	763
P22830	P22830	Ferrochelatase, mitochondrial	FECH	26.2877	25.8857	26.2407	26.0159	26.1249	25.9232	26.0218	25.9862	25.6793	26.3148	25.9704	25.8287	17	17	55.1	55.1	55.1	47.862	119.68	319
P23141;Q9UKY3	P23141	Liver carboxylesterase 1	CES1	23.5589	25.1863	20.5521	17	25.6831	24.4927	18.9889	18.9287	17	20.34	19.7457	19.865	15	15	35.6	35.6	35.6	62.52	54.143	66
P23193;Q15560	P23193	Transcription elongation factor A protein 1	TCEA1	22.3548	22.1373	22.8537	22.5994	22.5542	23.0602	23.4207	23.2468	23.1122	22.0959	22.9931	21.8796	6	6	24.6	24.6	24.6	33.969	9.9658	35
P23246	P23246	Splicing factor, proline- and glutamine-rich	SFPQ	28.8309	28.7477	28.8031	28.8748	28.8199	28.7948	28.7776	29.2604	29.3811	28.8579	29.0177	28.689	37	35	52.8	52.8	51.3	76.149	304.92	769
P23258;Q9NRH3	P23258;Q9NRH3	Tubulin gamma-1 chain;Tubulin gamma-2 chain	TUBG1;TUBG2	24.5624	24.5694	25.2912	25.2679	25.1206	25.556	24.8412	24.762	25.1885	24.5289	24.7888	25.2667	17	17	59.2	59.2	59.2	51.169	91.164	141
P23284	P23284	Peptidyl-prolyl cis-trans isomerase B	PPIB	29.0264	29.1335	28.9073	28.9547	28.9888	28.8701	29.3941	28.8313	29.0812	28.6737	28.6096	28.6583	21	21	64.8	64.8	64.8	23.742	202.71	446
P23327	P23327	Sarcoplasmic reticulum histidine-rich calcium-binding protein	HRC	28.2891	28.4473	28.451	28.4153	28.0081	28.4339	27.1671	28.1481	27.9468	28.5547	28.54	28.9414	15	15	25.6	25.6	25.6	80.243	207.94	389
P23368	P23368	NAD-dependent malic enzyme, mitochondrial	ME2	26.3284	26.1076	26.1334	26.06	26.6851	26.2787	26.1974	26.1233	25.8618	26.3391	26.4365	26.3937	21	20	49.7	49.7	48.1	65.443	220.6	352
P23381	P23381	Tryptophan--tRNA ligase, cytoplasmic;T1-TrpRS;T2-TrpRS	WARS	26.2924	26.2523	26.8018	26.9004	26.5928	26.7174	26.7307	26.4413	26.6551	26.1108	26.0544	26.4298	24	24	70.7	70.7	70.7	53.165	323.31	378
P23396	P23396	40S ribosomal protein S3	RPS3	28.4555	28.7121	28.6206	28.6128	28.5997	28.612	28.9027	28.6499	28.7183	28.7058	28.5802	28.5852	25	25	83.5	83.5	83.5	26.688	234.57	630
P23508	P23508	Colorectal mutant cancer protein	MCC	23.1713	17	17	17	17	17	17	17	17	17	17	17	1	1	1.9	1.9	1.9	93.026	-2	0	+
P23526	P23526	Adenosylhomocysteinase	AHCY	28.319	28.6445	29.0784	29.1703	28.5554	28.8076	29.1602	29.5041	29.2257	29.1503	29.2352	29.0952	27	27	53.2	53.2	53.2	47.716	220.52	637
P23528	P23528	Cofilin-1	CFL1	30.4323	30.7879	30.6342	30.6204	30.5945	30.9335	30.8062	30.4629	30.7178	30.0285	30.4953	30.7798	22	17	83.7	83.7	60.8	18.502	323.31	614
P23588	P23588	Eukaryotic translation initiation factor 4B	EIF4B	22.6312	21.7735	22.7207	22.7079	21.8922	22.7309	22.0666	21.799	22.3804	20.0823	22.4749	21.9165	5	5	12.6	12.6	12.6	69.15	4.8325	24
P23634	P23634	Plasma membrane calcium-transporting ATPase 4	ATP2B4	28.8941	28.7858	28.9128	28.4428	28.168	27.7476	28.3499	28.904	28.611	28.2734	28.5718	28.4809	47	30	37.5	37.5	24.9	137.92	323.31	836
P23743	P23743	Diacylglycerol kinase alpha	DGKA	20.1093	20.9557	20.843	19.7131	20.7972	20.9375	20.8998	20.321	20.3195	17	19.7634	17	2	2	4.8	4.8	4.8	82.629	2.7611	7
P23786	P23786	Carnitine O-palmitoyltransferase 2, mitochondrial	CPT2	27.4942	27.119	27.3295	27.0749	27.6251	27.3723	27.1419	26.9037	26.7796	27.3752	27.2526	27.1163	27	27	47.6	47.6	47.6	73.776	323.31	681
P23919	P23919	Thymidylate kinase	DTYMK	23.7119	23.3077	23.9978	24.1821	23.8543	23.7248	24.1307	23.9077	23.5588	23.6927	23.6516	23.7756	7	7	33	33	33	23.819	8.7612	67
P23921;P32984	P23921	Ribonucleoside-diphosphate reductase large subunit	RRM1	24.1859	24.4037	24.4206	24.941	25.0935	25.1411	25.5241	24.7709	24.8725	24.5997	24.3136	24.7179	12	12	24	24	24	90.069	71.224	132
P24043	P24043	Laminin subunit alpha-2	LAMA2	27.4877	26.4937	24.7499	23.6249	26.4873	25.559	24.9331	25.2047	25.3203	27.0009	26.714	24.9461	66	65	29.5	29.5	29.3	343.9	191.32	391
P24310	P24310	Cytochrome c oxidase subunit 7A1, mitochondrial	COX7A1	17	17	17	17	17	17	21.4329	23.4941	22.7396	23.6276	22.4478	22.1974	1	1	16.5	16.5	16.5	9.1174	5.9349	8
P24390	P24390	ER lumen protein-retaining receptor 1	KDELR1	23.314	23.2585	23.2358	22.8294	23.5292	23.296	23.1897	22.7738	23.6549	22.0416	23.2126	23.9312	4	3	26.9	26.9	21.7	24.542	20.256	44
P24534	P24534	Elongation factor 1-beta	EEF1B2	24.6293	24.9858	24.9284	25.1195	24.5326	24.9711	24.8878	24.959	25.3189	24.7261	25.0705	24.9455	6	6	41.3	41.3	41.3	24.763	45.404	132
P24539	P24539	ATP synthase F(0) complex subunit B1, mitochondrial	ATP5F1	29.8026	29.1872	29.9449	29.4155	29.7299	29.4808	29.5112	29.0015	28.9733	29.7581	29.6943	29.5527	19	19	57.8	57.8	57.8	28.908	257.83	426
P24666	P24666	Low molecular weight phosphotyrosine protein phosphatase	ACP1	23.8064	24.3099	23.963	24.1492	23.9044	24.238	24.6909	23.8489	24.1519	24.0669	24.0944	24.2041	8	8	62.7	62.7	62.7	18.042	35.633	122
P24752	P24752	Acetyl-CoA acetyltransferase, mitochondrial	ACAT1	28.4648	27.9127	28.1935	28.1128	28.4737	27.9802	28.007	28.0307	27.5664	28.8098	28.5473	28.422	27	27	63.9	63.9	63.9	45.199	323.31	562
P24844	P24844	Myosin regulatory light polypeptide 9	MYL9	24.924	25.2526	24.8122	24.926	25.4395	25.4735	26.0331	24.8178	25.1407	24.6315	24.6759	24.5795	9	4	62.2	62.2	29.1	19.827	89.598	211
P24928	P24928	DNA-directed RNA polymerase II subunit RPB1	POLR2A	23.6994	23.5819	24.0117	24.0276	24.1155	24.1507	24.0154	24.2466	24.5212	23.5074	24.1231	24.0112	24	24	17.7	17.7	17.7	217.17	42.673	118
P24941	P24941	Cyclin-dependent kinase 2	CDK2	21.4961	21.4903	22.1006	21.7622	21.5079	21.5253	21.7526	21.6056	21.8661	21.4615	21.4977	20.7669	4	4	25.8	23.2	23.2	33.929	7.7134	20
P25205	P25205	DNA replication licensing factor MCM3	MCM3	25.2482	25.5379	24.9862	25.4442	25.4151	26.1316	26.2652	26.4539	26.3003	25.6866	25.6783	25.8448	31	31	45.8	45.8	45.8	90.98	167.83	280
P25325	P25325	3-mercaptopyruvate sulfurtransferase	MPST	25.2994	25.5838	25.795	26.1456	25.6424	25.814	25.938	25.5548	25.8405	25.15	25.3747	25.7352	10	10	46.1	46.1	46.1	33.178	105.58	154
P25391	P25391	Laminin subunit alpha-1	LAMA1	24.6196	23.6163	22.0723	22.3518	22.289	21.5104	24.9282	22.4788	24.4923	24.3949	24.1124	25.7481	22	22	9.9	9.6	9.6	337.08	26.885	98
P25398	P25398	40S ribosomal protein S12	RPS12	24.9856	25.3174	25.314	25.5208	25.0879	25.7261	25.9439	24.9937	25.7585	25.4956	25.316	25.1258	8	8	57.6	57.6	57.6	14.515	71.628	121
P25445	P25445	Tumor necrosis factor receptor superfamily member 6	FAS	17	17	17	17	17	19.9714	17	19.2187	18.8304	17	17	18.7801	1	1	4.8	4.8	4.8	37.732	2.6737	1
P25685	P25685	DnaJ homolog subfamily B member 1	DNAJB1	23.765	23.6052	23.6549	23.9781	23.643	24.1285	24.3232	23.7343	23.7464	23.9971	23.8423	24.2973	12	11	38.5	38.5	35	38.044	64.25	142
P25686	P25686	DnaJ homolog subfamily B member 2	DNAJB2	21.6696	21.4232	20.9112	21.5425	21.4269	21.3645	20.889	20.85	20.8392	20.8675	21.2772	21.3433	2	2	8.6	8.6	8.6	35.58	3.9829	16
P25705	P25705	ATP synthase subunit alpha, mitochondrial	ATP5A1	32.8913	32.4531	32.8411	32.63	32.923	32.3761	32.7331	32.4155	32.0407	33.2661	32.6875	32.4724	46	46	72.7	72.7	72.7	59.75	323.31	3009
052;1311053;1311054;1311055;1311056;1311057;1311058;1311059;1311060;1311061;1311062;1311063;1311064;1311065;1311066;1311067;1311068;1311069;1311070;1311071;1311072;1311073;1311074;1311075;1311076;1311077;1311078;1311079;1311080;1311081;1311082;1311083;1311084;1311085;1311086;1311087;1311088;1311089;1311090;1311091;1311092;1311093;1311094;1311095;1311096;1311097;1311098;1311099;1311100;1311101;131…	71402;71403;71404;71405;71406;71407;71408;71409;71410;71411;71412;71413;71414;71415;71416;71417;71418;71419;71420;71421;71422;71423;93531;93532;93533;93534;93535;93536;93537;93538;93539;93540;93541;93542;93543;93544;93545;93546;93547;93548;93549;93550;93551;93552;93553;93554;93555;93556;93557;93558;93559;93560;93561;93562;93563;93564;93565;93566;93567;93568;93569;93570;93571;93572;93573;153901;15…			17	17	17	17	17	17	17	17	17	17	17	17
P25786	P25786	Proteasome subunit alpha type-1	PSMA1	27.4703	27.9979	28.0686	28.0913	27.7016	28.086	28.2709	28.1551	27.955	27.9885	27.9749	27.9562	20	20	70.7	70.7	70.7	29.555	177.38	463
P25787	P25787	Proteasome subunit alpha type-2	PSMA2	27.0975	27.3823	27.4665	27.7243	27.2916	27.5985	27.6908	27.6711	27.5524	27.1615	27.1828	27.5334	12	12	57.3	57.3	57.3	25.898	217.33	379
P25788	P25788	Proteasome subunit alpha type-3	PSMA3	26.464	26.9557	27.0886	27.2101	26.7566	27.0114	27.2115	27.1996	27.1657	26.9663	26.9815	27.0198	10	10	40.4	40.4	40.4	28.433	64.593	258
P25789	P25789	Proteasome subunit alpha type-4	PSMA4	26.6897	27.2819	27.2211	27.1691	27.0658	27.2451	27.4977	27.4513	27.404	27.0705	27.267	27.4368	13	13	65.9	65.9	65.9	29.483	273.15	309
P26006	P26006	Integrin alpha-3;Integrin alpha-3 heavy chain;Integrin alpha-3 light chain	ITGA3	24.0549	23.8904	24.2071	24.1791	24.4454	24.4326	23.9839	23.285	23.9374	23.4837	23.3031	23.2852	11	11	10.6	10.6	10.6	116.61	26.851	128
P26038	P26038	Moesin	MSN	30.2857	30.5422	30.545	30.6635	30.4631	30.3703	30.6183	30.5115	30.9385	30.1851	30.18	30.4361	54	39	76.3	76.3	58.2	67.819	323.31	1096
P26196	P26196	Probable ATP-dependent RNA helicase DDX6	DDX6	26.3506	26.2729	26.3889	26.4097	26.3253	26.1113	26.4593	26.5725	26.4205	26.5563	26.3367	26.2679	16	16	44.7	44.7	44.7	54.416	225.93	287
P26232	P26232	Catenin alpha-2	CTNNA2	23.9103	24.0156	23.811	24.3456	24.5851	24.9865	24.0886	24.7709	24.9221	22.9095	24.0309	23.9146	1	1	13.2	1.9	1.9	105.31	28.541	31
P26358	P26358	DNA (cytosine-5)-methyltransferase 1	DNMT1	21.0893	21.2945	20.8841	20.489	20.9302	21.1897	20.7062	21.3014	21.5325	21.057	20.7658	21.1253	5	5	5.4	5.4	5.4	183.16	2.3943	9
P26368	P26368	Splicing factor U2AF 65 kDa subunit	U2AF2	25.8263	25.9376	26.0978	26.072	26.0164	26.2518	26.0623	26.2994	26.5507	25.9594	26.3146	26.0248	11	11	31.8	31.8	31.8	53.5	83.384	229
P26373	P26373	60S ribosomal protein L13	RPL13	27.2104	27.2959	27.2259	27.5283	27.1231	27.2244	27.8321	27.4647	27.6294	27.0713	27.5416	27.1861	12	12	46.9	46.9	46.9	24.261	45.146	248
P26440	P26440	Isovaleryl-CoA dehydrogenase, mitochondrial	IVD	26.7225	26.5353	26.5912	26.6041	27.2278	27.1437	26.4963	26.687	26.373	26.9593	26.7709	26.7688	16	16	43	43	43	46.319	65.669	311
P26447	P26447	Protein S100-A4	S100A4	23.9484	23.0831	22.9383	23.0243	22.5611	22.508	22.5914	22.2589	23.3013	23.2031	23.5372	23.3865	5	5	43.6	43.6	43.6	11.728	3.8469	17
P26583	P26583	High mobility group protein B2	HMGB2	27.5006	27.9189	28.0967	28.3789	27.873	28.1699	28.605	28.8964	28.7513	28.0434	28.4196	28.4089	19	15	48.8	48.8	36.4	24.033	106.83	408
P26599	P26599	Polypyrimidine tract-binding protein 1	PTBP1	26.8784	26.673	26.8027	27.0404	27.058	26.7538	27.6786	26.9968	27.4765	26.3709	26.5769	26.5013	17	15	45.4	45.4	43.9	57.221	169.99	296
P26639	P26639	Threonine--tRNA ligase, cytoplasmic	TARS	26.8357	27.1168	26.9765	27.144	27.0923	27.0379	27.041	27.0491	27.055	26.6926	26.8307	26.9863	30	27	49.8	49.8	45.4	83.434	214.51	674
P26640	P26640	Valine--tRNA ligase	VARS	27.4597	27.5275	27.8365	27.7953	27.3154	27.3498	27.4663	27.7477	27.817	27.444	27.394	27.5721	45	45	47.7	47.7	47.7	140.47	228.64	656
P26641	P26641	Elongation factor 1-gamma	EEF1G	28.9261	29.2004	29.1573	29.1018	29.0757	29.0794	29.3936	29.2299	29.2146	29.0648	29.142	29.1637	28	28	72.1	72.1	72.1	50.118	323.31	717
P26678	P26678	Cardiac phospholamban	PLN	27.6145	28.0348	27.5158	27.5662	26.8198	27.1635	26.7451	26.928	26.6317	27.2669	26.948	27.5572	2	2	23.1	23.1	23.1	6.1085	42.431	98
P26885	P26885	Peptidyl-prolyl cis-trans isomerase FKBP2	FKBP2	24.2697	24.4483	24.2882	24.3401	24.1869	24.2991	24.115	23.7713	23.9903	24.3834	24.3576	23.9786	6	6	47.9	47.9	47.9	15.649	29.351	121
P26998	P26998	Beta-crystallin B3;Beta-crystallin B3, N-terminally processed	CRYBB3	21.7033	17	19.8508	19.1038	21.2453	17	20.2323	20.768	17	17	17	17	3	3	22.3	22.3	22.3	24.252	5.3863	4
P27105	P27105	Erythrocyte band 7 integral membrane protein	STOM	24.5445	24.8253	24.213	24.0767	24.5536	24.1045	25.6144	25.0748	25.0057	24.5712	24.6759	24.49	8	8	35.4	35.4	35.4	31.73	27.33	182
P27144	P27144	Adenylate kinase 4, mitochondrial	AK4	27.1745	26.8605	27.0616	26.7959	26.8675	26.6146	27.1992	25.5554	26.3297	26.5895	26.7	26.1637	14	14	68.6	68.6	68.6	25.268	32.188	253
P27338	P27338	Amine oxidase [flavin-containing] B	MAOB	25.1337	25.6536	24.4536	24.3355	24.5426	23.8672	25.5618	24.0261	24.3412	25.2074	24.9262	22.996	16	14	36.7	36.7	34.4	58.762	34.696	149
P27348	P27348	14-3-3 protein theta	YWHAQ	28.8734	28.7891	28.8439	28.5131	28.8988	29.0999	29.222	28.4909	28.846	28.6294	28.6667	28.5435	16	16	60	53.1	53.1	27.764	323.31	489
P27361	P27361	Mitogen-activated protein kinase 3	MAPK3	22.1063	22.361	22.2772	22.0004	22.4775	22.8767	22.0137	22.5869	22.1653	20.5729	21.7457	21.6098	4	4	24.3	11.9	11.9	43.135	9.5538	31
P27448;Q96L34	P27448	MAP/microtubule affinity-regulating kinase 3	MARK3	22.498	22.7646	22.456	22.2011	22.3512	22.3301	22.4287	22.6927	22.2106	22.0202	22.1709	22.1251	9	7	20.6	14.6	12.2	84.488	15.407	89
P27449	P27449	V-type proton ATPase 16 kDa proteolipid subunit	ATP6V0C	23.8006	23.988	23.7501	23.8626	24.4289	23.8004	23.6335	23.7259	23.9859	24.2224	23.9892	23.9304	1	1	11.6	11.6	11.6	15.736	22.732	42
P27487	P27487	Dipeptidyl peptidase 4;Dipeptidyl peptidase 4 membrane form;Dipeptidyl peptidase 4 soluble form	DPP4	16.7699	17	20.9734	17.1435	17	16.2388	27.5523	17.0001	24.1332	18.7313	17	20.7785	24	24	32.5	32.5	32.5	88.278	80.193	53
P27635;Q96L21	P27635	60S ribosomal protein L10	RPL10	28.0502	27.8719	28.1636	28.1886	28.085	28.1236	28.2393	28.0957	28.3143	27.4122	28.17	27.9441	14	14	51.9	51.9	51.9	24.604	163.88	329
P27658	P27658	Collagen alpha-1(VIII) chain;Vastatin	COL8A1	24.0439	24.5446	24.0908	24.2605	23.9018	23.8933	23.8624	23.2577	24.2699	23.5759	21.7916	23.0547	4	4	9.4	9.4	9.4	73.363	14.545	99
P27694	P27694	Replication protein A 70 kDa DNA-binding subunit;Replication protein A 70 kDa DNA-binding subunit, N-terminally processed	RPA1	26.266	26.0676	26.2071	26.1544	26.4019	26.1435	26.3835	26.4306	26.4115	26.6879	26.7748	26.3436	24	24	53.4	53.4	53.4	68.137	165.7	476
P27695	P27695	DNA-(apurinic or apyrimidinic site) lyase;DNA-(apurinic or apyrimidinic site) lyase, mitochondrial	APEX1	28.0562	28.1629	28.6116	28.4485	28.2052	28.0518	28.3962	29.0178	29.041	28.1121	28.2846	28.3509	28	28	75.2	75.2	75.2	35.554	323.31	475
P27707	P27707	Deoxycytidine kinase	DCK	20.868	21.7636	21.2916	21.5364	21.6893	22.2363	22.3694	22.0499	22.5557	21.2825	21.7983	21.7449	5	5	26.9	26.9	26.9	30.518	6.7047	24
P27708	P27708	CAD protein;Glutamine-dependent carbamoyl-phosphate synthase;Aspartate carbamoyltransferase;Dihydroorotase	CAD	25.4306	25.2252	25.8279	25.9392	25.9716	25.643	25.9208	25.7009	25.7592	25.2585	25.5097	25.3208	34	34	21.5	21.5	21.5	242.98	126.6	284
P27797	P27797	Calreticulin	CALR	29.0487	29.1179	29.0465	29.0379	29.3373	29.2509	29.251	28.8188	28.8911	28.9445	28.9994	28.8186	18	18	59.7	59.7	59.7	48.141	323.31	622
P27816	P27816	Microtubule-associated protein 4	MAP4	29.1052	29.1487	28.6992	28.8282	28.9231	29.0266	28.5405	29.2862	29.1008	27.7301	28.6115	28.6939	63	63	61.8	61.8	61.8	121	323.31	1076
P27824	P27824	Calnexin	CANX	29.4509	29.2539	29.296	29.1896	29.5529	29.17	29.1143	29.0887	29.2283	29.5029	29.4259	29.3123	31	30	49	49	48	67.567	248.84	793
P27986	P27986	Phosphatidylinositol 3-kinase regulatory subunit alpha	PIK3R1	22.2861	22.8047	22.4955	22.7496	22.5974	23.078	21.9227	23.1925	23.1223	22.5256	22.2693	22.5119	10	8	22.4	22.4	19.2	83.597	22.29	65
P28066	P28066	Proteasome subunit alpha type-5	PSMA5	26.3417	26.7402	26.7539	26.7358	26.6406	26.8734	27.184	26.6248	26.8901	26.5955	27.0037	26.8357	10	10	52.7	52.7	52.7	26.411	121.78	249
P28070	P28070	Proteasome subunit beta type-4	PSMB4	25.6229	26.113	26.0359	26.1853	25.9642	26.0666	26.1986	26.3439	26.1208	26.2128	26.083	26.1965	9	9	50.4	50.4	50.4	29.204	141.61	167
P28072	P28072	Proteasome subunit beta type-6	PSMB6	25.6705	26.3969	26.3392	26.2896	25.918	26.3745	26.576	26.477	26.3978	26.2595	26.2551	26.5102	6	6	37.7	37.7	37.7	25.357	22.32	114
P28074	P28074	Proteasome subunit beta type-5	PSMB5	26.7593	27.2274	27.2792	27.4284	27.095	27.4346	27.5185	27.4961	27.5146	27.3037	27.1366	27.4379	14	14	52.5	52.5	52.5	28.48	255.1	351
P28161	P28161	Glutathione S-transferase Mu 2	GSTM2	27.5116	27.7234	27.4094	27.8309	27.764	28.4607	27.9874	27.3683	27.4473	28.1767	28.2807	28.2263	20	11	78.9	78.9	52.8	25.744	181.03	467
P28288	P28288	ATP-binding cassette sub-family D member 3	ABCD3	26.2891	25.977	26.2739	26.2443	26.1655	26.1224	26.2204	26.2474	25.9109	26.4458	26.0863	26.2313	23	23	40.2	40.2	40.2	75.475	116.65	264
P28289;Q9NZQ9;Q9NYL9	P28289	Tropomodulin-1	TMOD1	28.289	28.4949	28.1428	28.0113	28.0278	28.4597	27.9388	28.1892	27.9509	27.893	28.2657	28.3518	25	25	71	71	71	40.569	323.31	626
P28331	P28331	NADH-ubiquinone oxidoreductase 75 kDa subunit, mitochondrial	NDUFS1	30.0385	29.5912	29.9161	29.7338	29.5789	29.3264	29.6215	29.6003	29.2562	30.2718	29.8788	29.7678	46	46	75.5	75.5	75.5	79.467	323.31	1310
P28332	P28332	Alcohol dehydrogenase 6	ADH6	23.7057	24.9183	19.471	18.8822	19.0761	23.8844	25.3898	26.248	19.5069	25.7171	25.6521	17	1	1	2.7	2.7	2.7	39.088	2.6781	7
P28347;Q99594	P28347;Q99594	Transcriptional enhancer factor TEF-1;Transcriptional enhancer factor TEF-5	TEAD1;TEAD3	21.4215	21.2315	21.4583	21.3271	21.6808	21.1229	21.5915	22.0282	21.6333	21.3397	21.6612	21.3685	2	2	7.5	7.5	7.5	47.945	4.1893	40
P28370	P28370	Probable global transcription activator SNF2L1	SMARCA1	23.1068	23.3327	23.1551	23.1368	22.7619	23.2373	23.6231	23.3893	23.5881	23.1436	23.441	22.9774	8	8	18.9	9.6	9.6	122.6	12.771	48
P28482;P31152	P28482	Mitogen-activated protein kinase 1	MAPK1	26.7818	26.9529	26.7762	26.9216	26.8746	27.0404	27.1218	27.1336	27.1291	26.6087	26.6983	26.9135	23	18	77.8	77.8	64.7	41.389	85.081	402
P28698	P28698	Myeloid zinc finger 1	MZF1	20.821	20.4653	21.1954	21.2685	20.9941	20.7764	20.2369	17	19.6519	21.0734	20.8834	20.2591	2	2	4.8	4.8	4.8	82.054	2.0643	4
P28827	P28827	Receptor-type tyrosine-protein phosphatase mu	PTPRM	22.6421	22.1903	22.4627	22.2649	21.9956	22.0898	22.1278	22.5866	21.7346	22.2423	22.2372	22.4121	9	9	9	9	9	163.68	5.9342	37
P28838	P28838	Cytosol aminopeptidase	LAP3	27.2985	27.3843	27.5556	27.5963	27.5155	27.4962	27.7806	27.6755	27.634	27.3904	27.6395	27.7074	29	29	64.9	64.9	64.9	56.166	323.31	677
P29144	P29144	Tripeptidyl-peptidase 2	TPP2	27.1805	27.5277	27.5699	27.5381	27.2771	27.5563	27.3654	27.7135	27.5402	28.2681	28.2307	27.8321	50	50	48	48	48	138.35	323.31	914
P29218	P29218	Inositol monophosphatase 1	IMPA1	27.3105	27.7937	27.9595	28.0696	27.6737	27.9614	27.8124	28.0484	27.8644	27.6931	27.7595	28.098	18	18	60.3	60.3	60.3	30.188	174.59	374
P29279	P29279	Connective tissue growth factor	CTGF	20.5991	20.6667	20.0747	20.8289	21.0147	20.7804	20.1875	20.6853	21.39	17	20.2334	19.8582	2	2	8.3	8.3	8.3	38.091	2.7248	5
P29317	P29317	Ephrin type-A receptor 2	EPHA2	23.3156	23.5144	24.1026	24.1992	23.8125	23.9213	23.3022	24.2166	24.396	24.1741	23.5924	23.3795	12	11	17.3	17.3	16.2	108.27	31.836	116
P29353	P29353	SHC-transforming protein 1	SHC1	21.7027	21.8034	21.8839	21.7409	21.4108	21.5331	21.5738	21.7672	21.0574	22.8241	21.6109	21.6832	4	4	10.6	10.6	10.6	62.821	11.559	25
P29373	P29373	Cellular retinoic acid-binding protein 2	CRABP2	21.8856	21.3057	20.9793	21.5727	23.1913	22.7245	24.7808	21.3516	22.1829	19.5822	21.5483	21.0306	4	3	29.7	29.7	24.6	15.693	5.5707	33
P29401	P29401	Transketolase	TKT	28.6523	28.9901	28.2062	28.3081	28.906	28.5336	29.5326	28.3089	28.805	28.2419	28.291	28.3213	30	30	70.1	70.1	70.1	67.877	323.31	605
P29475	P29475	Nitric oxide synthase, brain	NOS1	17	17	17	17	17	17	17	17	17	17	17	17	1	1	0.6	0.6	0.6	160.97	2.1383	1
P29536	P29536	Leiomodin-1	LMOD1	22.7332	24.142	21.8319	22.1017	23.0203	23.0271	22.762	21.2156	22.7917	22.0561	22.3529	22.6476	9	9	19.8	19.8	19.8	67.029	12.067	46
P29558	P29558	RNA-binding motif, single-stranded-interacting protein 1	RBMS1	20.9625	20.7817	17	21.1285	20.4752	19.4962	21.4439	20.4083	20.7418	20.0316	20.8833	20.3864	1	1	3.7	3.7	3.7	44.505	2.0552	8
P29590	P29590	Protein PML	PML	21.6059	17	22.2372	21.255	22.0748	21.5025	21.7749	21.897	21.8554	17	21.9129	21.2458	6	6	9.6	9.6	9.6	97.55	10.863	32
P29692	P29692	Elongation factor 1-delta	EEF1D	26.9385	27.0096	27.0833	27.246	27.0692	27.4565	27.4597	27.3041	27.0241	26.8805	27.1367	26.942	10	10	46.3	46.3	46.3	31.121	307.89	313
P29966	P29966	Myristoylated alanine-rich C-kinase substrate	MARCKS	20.8392	17	20.0522	20.6135	19.4083	19.6186	20.5604	17	19.3898	17	17	17	3	3	19.6	19.6	19.6	31.554	5.3182	19
P29972	P29972	Aquaporin-1	AQP1	21.0122	21.2115	22.4092	21.4871	22.9747	22.3741	25.02	20.6539	22.6075	20.3904	20.8282	20.8477	3	3	16.4	16.4	16.4	28.526	5.9392	30
P29992	P29992	Guanine nucleotide-binding protein subunit alpha-11	GNA11	25.8364	26.0773	25.985	25.921	25.8962	25.9687	25.746	25.994	26.1226	26.2787	26.153	26.2304	17	8	61	61	30.4	42.123	118.61	264
P30038	P30038	Delta-1-pyrroline-5-carboxylate dehydrogenase, mitochondrial	ALDH4A1	27.4305	27.1172	27.3714	27.3264	27.6605	27.3159	27.1233	27.0325	26.6765	27.7965	27.7923	27.6092	23	23	48.8	48.8	48.8	61.719	215.47	547
P30039	P30039	Phenazine biosynthesis-like domain-containing protein	PBLD	21.2914	21.6053	21.723	21.4866	21.2945	21.9582	21.5456	22.5427	22.444	21.4323	21.3587	21.7353	7	7	35.1	35.1	35.1	31.785	11.931	33
P30040	P30040	Endoplasmic reticulum resident protein 29	ERP29	24.7656	24.4611	24.209	24.4117	24.7099	25.0496	24.9808	24.0683	24.2613	24.327	24.4479	24.5046	8	8	39.1	39.1	39.1	28.993	41.539	138
P30041	P30041	Peroxiredoxin-6	PRDX6	29.2172	29.5177	29.8049	29.9999	29.4892	29.9897	30.5033	29.8537	30.082	29.4897	29.8027	30.0166	27	27	84.8	84.8	84.8	25.035	323.31	829
P30042	P30042	ES1 protein homolog, mitochondrial	C21orf33	28.617	28.1047	28.83	28.665	28.3192	28.2001	28.3549	27.6796	27.8427	28.3581	28.6226	28.4085	15	15	60.8	60.8	60.8	28.17	190.1	331
P30043	P30043	Flavin reductase (NADPH)	BLVRB	25.5076	25.5738	26.1841	25.8695	25.6923	25.7326	25.6919	25.2384	25.4013	26.1582	26.1421	26.1362	10	10	67.5	67.5	67.5	22.119	38.837	198
P30044	P30044	Peroxiredoxin-5, mitochondrial	PRDX5	28.9724	28.813	29.238	29.3371	29.0001	29.0872	29.2619	28.8101	29.0164	28.8539	29.2909	29.377	13	13	56.1	56.1	56.1	22.086	323.31	463
P30046;A6NHG4	P30046;A6NHG4	D-dopachrome decarboxylase;D-dopachrome decarboxylase-like protein	DDT;DDTL	26.123	26.459	26.6604	26.8207	25.7149	25.8416	26.6968	25.94	26.0919	26.017	26.2788	26.1197	9	9	63.6	63.6	63.6	12.712	26.927	166
P30047	P30047	GTP cyclohydrolase 1 feedback regulatory protein	GCHFR	21.7582	20.9244	21.7046	21.8072	22.2025	21.7093	21.7582	20.5191	20.8307	19.8644	20.5561	20.8516	3	3	70.2	70.2	70.2	9.6981	8.1954	23
P30048	P30048	Thioredoxin-dependent peroxide reductase, mitochondrial	PRDX3	28.0542	27.5699	27.9854	27.8509	27.9492	27.8921	27.9906	27.293	27.161	27.7011	28.0986	27.8412	13	13	50	50	50	27.692	100.52	372
P30049	P30049	ATP synthase subunit delta, mitochondrial	ATP5D	22.181	21.5253	22.3827	22.0218	22.5696	21.7696	22.5504	21.5916	21.739	22.7966	22.4419	21.7705	1	1	8.3	8.3	8.3	17.49	7.5405	39
P30050	P30050	60S ribosomal protein L12	RPL12	27.0195	27.4217	27.4866	27.4295	27.3546	27.2534	27.4423	27.36	27.382	27.3314	27.298	27.2428	9	9	64.2	64.2	64.2	17.818	101.88	201
P30084	P30084	Enoyl-CoA hydratase, mitochondrial	ECHS1	28.4098	27.9915	28.1911	28.0741	27.531	27.221	28.1543	27.7809	27.7045	28.3183	28.5136	28.2749	15	15	50	50	50	31.387	323.31	397
P30085	P30085	UMP-CMP kinase	CMPK1	24.4197	24.454	24.9183	25.135	24.7335	25.1604	25.4167	24.5397	25.2564	24.2881	24.7067	24.8743	11	11	62.8	62.8	62.8	22.222	94.183	170
P30086	P30086	Phosphatidylethanolamine-binding protein 1;Hippocampal cholinergic neurostimulating peptide	PEBP1	28.3992	28.8341	28.9376	29.1592	28.6494	29.1982	29.0686	29.0356	29.1047	29.01	29.2162	29.4096	14	14	81.3	81.3	81.3	21.057	282.85	376
P30101	P30101	Protein disulfide-isomerase A3	PDIA3	30.3236	30.262	29.9756	30.0214	30.4069	30.2587	30.4887	30.2023	30.288	30.2877	30.0634	30.2034	46	45	79	79	76	56.782	323.31	1108
P30153;P30154	P30153	Serine/threonine-protein phosphatase 2A 65 kDa regulatory subunit A alpha isoform	PPP2R1A	29.2572	29.603	29.6213	29.6911	29.3698	29.8435	29.4854	29.4987	29.6083	29.3396	29.5525	29.7237	38	38	64.2	64.2	64.2	65.308	323.31	946
P30291	P30291	Wee1-like protein kinase	WEE1	21.1503	22.3042	21.9854	21.67	22.4972	21.4182	22.4932	21.9009	17	21.6193	21.4422	21.1297	3	3	8.8	8.8	8.8	71.597	3.3783	9
P30405;Q9UNP9	P30405	Peptidyl-prolyl cis-trans isomerase F, mitochondrial	PPIF	25.6688	25.3336	25.7274	25.836	25.8578	25.278	25.9731	25.1925	25.1333	25.2263	25.4984	25.1738	8	8	57.5	57.5	57.5	22.04	140.41	142
P30419	P30419	Glycylpeptide N-tetradecanoyltransferase 1	NMT1	25.2785	25.3602	25.3512	25.2618	25.3505	25.4134	25.2808	25.2245	25.3255	25.2855	25.2445	25.399	14	11	39.3	39.3	33.3	56.806	51.152	241
P30508;Q9TNN7;P30505;P30510;Q29960;Q07000;P30504;P30501	P30508;Q9TNN7;P30505;P30510;Q29960;Q07000;P30504;P30501	HLA class I histocompatibility antigen, Cw-12 alpha chain;HLA class I histocompatibility antigen, Cw-5 alpha chain;HLA class I histocompatibility antigen, Cw-8 alpha chain;HLA class I histocompatibility antigen, Cw-14 alpha chain;HLA class I histocompatibility antigen, Cw-16 alpha chain;HLA class I histocompatibility antigen, Cw-15 alpha chain;HLA class I histocompatibility antigen, Cw-4 alpha ch…	HLA-C	22.2176	22.1412	22.1712	22.1392	21.6002	21.685	17	17	21.0973	21.7165	21.4133	21.1086	5	0	34.2	20.2	0	40.885	4.519	18
P30519	P30519	Heme oxygenase 2	HMOX2	26.5969	26.6695	26.074	26.1378	26.2403	26.4709	26.3635	25.8256	26.0086	26.3369	26.4912	26.4755	20	20	77.5	77.5	77.5	36.032	124.77	352
P30520	P30520	Adenylosuccinate synthetase isozyme 2	ADSS	23.4175	22.6083	23.6192	23.6302	24.237	23.821	24.3971	23.7972	24.4211	22.2269	22.0746	22.7382	9	9	25.7	24.1	24.1	50.097	25.104	68
P30533	P30533	Alpha-2-macroglobulin receptor-associated protein	LRPAP1	23.9389	23.4516	23.1827	23.3254	23.8404	24.2536	24.1065	23.1102	23.2643	23.0859	23.6504	23.7565	7	7	26.1	26.1	26.1	41.465	21.806	120
P30536	P30536	Translocator protein	TSPO	22.9967	22.6348	23.29	23.0728	22.9269	22.8111	23.186	22.4271	23.055	22.4464	22.1581	22.7636	3	3	23.1	23.1	23.1	18.828	7.3766	4
P30566	P30566	Adenylosuccinate lyase	ADSL	25.9417	26.0774	26.2487	26.43	26.0138	26.3416	26.276	26.4396	26.5319	25.9146	26.1225	26.3404	19	19	53.7	53.7	53.7	54.889	199.69	326
P30622	P30622	CAP-Gly domain-containing linker protein 1	CLIP1	25.6408	25.6328	25.5672	25.5624	25.3478	25.8148	24.8933	25.319	25.6014	24.7363	25.4136	25.2935	16	16	14.7	14.7	14.7	162.24	29.283	112
P30626	P30626	Sorcin	SRI	23.1182	22.6587	22.2566	22.8575	22.9705	23.3166	23.2943	22.1408	22.5826	22.4952	22.9055	22.6041	6	6	34.3	34.3	34.3	21.676	10.129	55
P30711	P30711	Glutathione S-transferase theta-1	GSTT1	23.1259	23.2433	26.1235	26.0072	22.9635	23.4406	21.8471	22.2277	21.4669	23.5302	24.8033	24.5225	11	10	52.5	52.5	49.6	27.335	33.21	91
P30740;O75830	P30740	Leukocyte elastase inhibitor	SERPINB1	26.7391	26.2833	26.6633	26.2942	26.6827	26.2111	26.8419	25.8694	25.8516	26.6436	26.4361	26.3932	17	17	56.7	54.1	54.1	42.741	58.531	346
P30837	P30837	Aldehyde dehydrogenase X, mitochondrial	ALDH1B1	27.0113	26.5939	26.4067	26.1323	26.8623	25.822	25.2823	25.3407	25.405	25.5696	25.6986	25.857	19	19	48.7	47.2	47.2	57.206	83.679	250
P30876	P30876	DNA-directed RNA polymerase II subunit RPB2	POLR2B	25.2258	25.2527	25.2281	25.3063	25.1941	25.2614	25.2828	25.6475	25.6372	25.4475	25.3045	25.2607	31	31	34.6	34.6	34.6	133.9	77.873	276
P31040	P31040	Succinate dehydrogenase [ubiquinone] flavoprotein subunit, mitochondrial	SDHA	29.9299	29.1314	29.759	29.465	30.1407	29.3487	29.5272	28.9044	28.7943	29.837	29.6166	29.4189	30	30	63.6	63.6	63.6	72.691	323.31	996
P31150	P31150	Rab GDP dissociation inhibitor alpha	GDI1	27.319	27.6712	27.8129	27.9135	27.6002	27.856	27.7985	27.6963	27.6974	27.5708	27.5094	27.6701	22	22	73.4	55.7	55.7	50.582	323.31	525
P31153;Q00266	P31153	S-adenosylmethionine synthase isoform type-2	MAT2A	25.1978	25.9086	25.584	25.7594	25.5585	25.7434	25.8664	26.0435	25.9881	25.9914	25.8606	25.82	15	15	39.5	39.5	39.5	43.66	54.199	213
P31323	P31323	cAMP-dependent protein kinase type II-beta regulatory subunit	PRKAR2B	26.5014	26.4672	26.6188	26.7064	26.457	26.2153	25.1093	26.598	26.1696	26.4383	26.5295	26.5206	16	16	56.5	46.7	46.7	46.302	255.91	377
P31327	P31327	Carbamoyl-phosphate synthase [ammonia], mitochondrial	CPS1	25.3082	25.0525	25.5617	25.7927	25.3167	25.3814	26.9585	25.3464	25.6029	26.1424	25.5419	25.2377	6	6	4.7	4.7	4.7	164.94	5.357	17
P31415	P31415	Calsequestrin-1	CASQ1	21.4118	21.5675	21.3586	21.3522	17	17	17	21.3683	17	17	17	21.013	2	2	8.8	8.8	8.8	45.16	4.0451	6
P31483	P31483	Nucleolysin TIA-1 isoform p40	TIA1	22.6275	22.8324	22.6138	22.7281	22.8051	22.7928	22.5866	22.6786	23.325	22.323	22.5285	22.3639	6	6	34.7	25.9	25.9	42.963	13.96	49
P31689	P31689	DnaJ homolog subfamily A member 1	DNAJA1	25.292	25.1574	25.2198	25.4178	25.2281	25.3769	25.7489	25.351	25.3702	25.3052	25.1192	25.0348	14	14	53.9	53.9	53.9	44.868	68.045	178
P31749	P31749	RAC-alpha serine/threonine-protein kinase	AKT1	24.4966	24.5059	24.8408	24.6524	24.6373	24.7763	24.8104	24.988	24.8359	24.5632	24.6643	24.5275	11	8	27.9	27.9	20.8	55.686	52.167	165
P31751	P31751	RAC-beta serine/threonine-protein kinase	AKT2	21.503	21.5701	21.4329	21.9738	21.2534	21.9554	22.0291	22.0541	21.9416	21.4851	21.9189	22.0974	3	3	10.4	6.7	6.7	55.768	5.0876	12
P31930	P31930	Cytochrome b-c1 complex subunit 1, mitochondrial	UQCRC1	30.5302	30.1718	30.6073	30.5115	30.2157	29.9421	30.2996	29.9358	29.7985	30.5944	30.2722	30.1357	28	27	59.2	59.2	57.7	52.645	323.31	1022
P31937	P31937	3-hydroxyisobutyrate dehydrogenase, mitochondrial	HIBADH	26.7719	26.2685	26.6132	26.5732	27.0373	26.7579	26.6432	26.1632	26.146	26.7089	26.6702	26.4468	16	16	49.1	49.1	49.1	35.329	310.17	292
P31939	P31939	Bifunctional purine biosynthesis protein PURH;Phosphoribosylaminoimidazolecarboxamide formyltransferase;IMP cyclohydrolase	ATIC	28.6732	29.0489	29.172	29.2031	29.0731	29.1211	29.2283	29.5557	29.4644	29.2228	29.2527	29.235	46	46	88.3	88.3	88.3	64.615	323.31	1167
P31942	P31942	Heterogeneous nuclear ribonucleoprotein H3	HNRNPH3	26.6276	26.3091	26.5836	26.6803	26.6396	26.452	26.5795	26.9729	26.9598	26.3023	26.8059	26.4381	8	8	37.6	35.3	35.3	36.926	313.53	213
P31943	P31943	Heterogeneous nuclear ribonucleoprotein H;Heterogeneous nuclear ribonucleoprotein H, N-terminally processed	HNRNPH1	28.7908	28.3885	28.5198	28.5717	28.8449	28.6166	28.7528	28.8445	28.957	28.2143	28.7451	28.3887	13	7	37	37	18.9	49.229	323.31	513
P31946	P31946	14-3-3 protein beta/alpha;14-3-3 protein beta/alpha, N-terminally processed	YWHAB	26.921	27.4155	27.3299	27.3387	27.34	27.6411	27.6688	27.1345	27.5335	27.2435	27.3715	27.5222	13	13	74	60.6	60.6	28.082	323.31	269
P31947	P31947	14-3-3 protein sigma	SFN	27.8603	27.2791	27.4017	27.3906	26.5588	28.1375	27.6338	26.945	27.5368	27.0527	27.6823	27.5796	1	1	13.3	3.2	3.2	27.774	-2	17	+
P31948	P31948	Stress-induced-phosphoprotein 1	STIP1	27.7577	27.7319	27.9669	28.1662	27.8813	28.2754	28.5824	27.7869	28.1207	27.5889	28.1299	27.7367	45	45	63.2	63.2	63.2	62.639	323.31	670
P31949	P31949	Protein S100-A11;Protein S100-A11, N-terminally processed	S100A11	21.6646	20.7476	21.6614	21.6662	21.6383	22.3169	23.1031	20.7263	21.5518	21.2262	20.2035	21.2783	3	3	35.2	35.2	35.2	11.74	29.566	9
P32119	P32119	Peroxiredoxin-2	PRDX2	29.691	29.9725	30.3498	30.5471	29.8204	30.3754	30.4105	30.0153	30.1503	29.549	30.095	30.2014	17	17	74.2	68.7	68.7	21.892	206.62	550
P32321	P32321	Deoxycytidylate deaminase	DCTD	21.3776	20.5973	21.0055	21.4052	21.3061	21.4937	22.0639	21.4935	21.8917	17	20.8338	21.5342	3	3	24.7	24.7	24.7	20.016	11.038	27
P32322	P32322	Pyrroline-5-carboxylate reductase 1, mitochondrial	PYCR1	24.8468	22.8001	23.6337	23.3391	24.0717	22.5908	25.5001	22.0865	23.5197	22.322	23.948	21.3737	11	10	43.9	43.9	39.8	33.36	31.507	68
P32418	P32418	Sodium/calcium exchanger 1	SLC8A1	28.4649	28.6938	28.9022	28.7145	28.5011	28.5971	28.4607	28.8341	28.7133	28.5697	28.6467	28.9096	30	30	31.4	31.4	31.4	108.55	323.31	698
P32856	P32856	Syntaxin-2	STX2	20.2376	17	21.1895	21.2698	17	17	17	20.3046	20.6278	22.1035	21.4168	21.2489	2	2	15.6	15.6	15.6	33.341	3.688	19
P32969	P32969	60S ribosomal protein L9	RPL9	26.5915	26.8286	26.8088	26.9663	26.8138	26.6823	26.8806	26.887	26.8921	26.6861	26.7919	26.8169	11	11	49	49	49	21.863	66.222	223
P33004	P33004			17	17	19.3739	19.9777	17	17	17	19.3911	20.2069	17	18.2846	17	1	1	9.4	9.4	9.4	18.483	3.0263	2
P33121;Q9ULC5;Q9UKU0	P33121	Long-chain-fatty-acid--CoA ligase 1	ACSL1	28.2204	28.0115	28.3408	28.1822	27.7997	27.6086	27.8093	27.4402	27.4218	29.0193	28.6731	28.3619	32	32	52.6	52.6	52.6	77.942	251.07	681
P33176;O60282;Q12840	P33176	Kinesin-1 heavy chain	KIF5B	28.0166	28.3715	28.1496	28.3323	28.2074	28.3726	28.2951	28.2951	28.4669	28.4256	28.2284	28.3438	57	57	63.6	63.6	63.6	109.68	323.31	1253
P33240	P33240	Cleavage stimulation factor subunit 2	CSTF2	20.9312	19.8359	20.3495	19.4881	19.5057	19.8758	19.8284	19.0975	20.8248	17	20.4319	20.2116	2	1	3.8	3.8	1.9	60.959	2.3786	16
P33316	P33316	Deoxyuridine 5-triphosphate nucleotidohydrolase, mitochondrial	DUT	23.5054	23.422	23.1088	23.2017	23.2928	23.1405	23.6348	23.1281	23.1152	23.3695	23.6832	23.0865	8	8	36.5	36.5	36.5	26.563	13.611	102
P33402	P33402	Guanylate cyclase soluble subunit alpha-2	GUCY1A2	17	19.3718	19.7266	17	19.7161	20.019	20.5187	17	17	17	17	20.1117	2	2	4.5	4.5	4.5	81.749	2.7063	3
P33527	P33527	Multidrug resistance-associated protein 1	ABCC1	23.128	23.1137	23.7228	24.006	23.4139	23.5433	22.6701	22.1363	22.9844	23.472	23.8846	23.9044	16	16	16.3	16.3	16.3	171.59	53.274	103
P33681	P33681	T-lymphocyte activation antigen CD80	CD80	21.8081	21.8517	22.2523	21.7382	22.1219	21.5416	21.8802	21.7643	21.624	22.538	21.8104	21.7895	1	1	6.2	6.2	6.2	33.048	-2	2	+
P33897;Q9UBJ2	P33897	ATP-binding cassette sub-family D member 1	ABCD1	24.9439	24.4387	24.7208	24.5706	24.8516	24.5168	24.5963	24.9947	24.7955	25.5424	24.8769	25.0214	14	14	30.6	30.6	30.6	82.936	90.226	290
P33947	P33947	ER lumen protein-retaining receptor 2	KDELR2	20.548	20.6903	21.0969	21.2168	21.1507	20.3462	21.9764	21.2319	21.6364	20.4602	20.5124	21.5025	1	1	9.9	4.7	4.7	24.422	2.9608	16
P33991	P33991	DNA replication licensing factor MCM4	MCM4	25.1159	25.5107	25.1036	25.562	25.4123	26.2811	26.1109	26.2686	26.3618	25.5132	25.7546	25.87	24	24	37.7	37.7	37.7	96.557	215.61	304
P33992	P33992	DNA replication licensing factor MCM5	MCM5	24.6068	25.2074	24.1286	24.9585	24.9881	25.8373	25.8229	25.9131	25.795	25.4834	25.4296	25.4303	22	22	37.7	37.7	37.7	82.285	45.235	230
P33993	P33993	DNA replication licensing factor MCM7	MCM7	25.3475	25.7552	25.1208	25.5757	25.8063	26.3815	26.4876	26.6725	26.5574	25.9089	26.0962	26.0773	26	26	48.3	48.3	48.3	81.307	121.34	288
P34059	P34059	N-acetylgalactosamine-6-sulfatase	GALNS	22.212	22.7971	21.7498	22.2473	22.3336	22.1713	22.0314	22.5945	22.4337	22.7753	22.1671	22.9139	3	3	8.4	8.4	8.4	58.025	3.3234	23
P34897;P34896	P34897	Serine hydroxymethyltransferase, mitochondrial	SHMT2	27.6442	26.9302	27.4924	27.2218	27.7669	26.9595	27.859	26.9653	27.0469	27.3832	27.4082	26.9333	22	22	53.2	53.2	53.2	55.992	295.1	454
P34913	P34913	Bifunctional epoxide hydrolase 2;Cytosolic epoxide hydrolase 2;Lipid-phosphate phosphatase	EPHX2	23.9271	23.8351	24.2244	24.5202	24.6007	25.0527	24.4333	24.8004	24.5462	23.9503	23.9946	24.2039	13	13	35.3	35.3	35.3	62.615	85.464	146
P34931	P34931	Heat shock 70 kDa protein 1-like	HSPA1L	16.2127	15.6919	15.9935	15.1065	15.3943	16.003	15.8524	15.1522	15.84	15.0576	16.0048	15.4732	1	1	27.6	1.4	1.4	70.374	-2	1	+
P34932	P34932	Heat shock 70 kDa protein 4	HSPA4	28.6518	28.846	28.891	28.9124	28.9851	28.8838	29.0438	29.1804	29.0912	28.7502	28.914	28.9741	59	56	74.2	74.2	71.4	94.33	323.31	1314
P34949	P34949	Mannose-6-phosphate isomerase	MPI	25.4747	25.7181	25.9312	26.118	25.8128	25.7272	26.0466	26.0309	26.0887	26.0562	25.9015	26.0423	14	14	46.3	46.3	46.3	46.655	181.23	261
P35030	P35030	Trypsin-3	PRSS3	20.3551	20.2431	20.2244	19.8013	20.1942	20.0454	17	20.4251	19.3222	21.2156	20.9222	20.3013	1	1	4.3	4.3	4.3	32.528	6.0079	3
P35052	P35052	Glypican-1;Secreted glypican-1	GPC1	24.1847	22.4736	23.2571	22.5546	22.4033	22.1746	22.4098	22.9119	22.3214	22.3383	22.5844	21.9	8	8	27.1	27.1	27.1	61.68	13.651	27
P35080	P35080	Profilin-2	PFN2	24.0231	24.3191	24.0415	24.3512	24.1588	24.8232	24.4939	23.9859	24.6173	23.8509	23.8807	23.9496	3	3	26.4	26.4	26.4	15.046	86.659	48
P35221;REV__Q9P2T0	P35221	Catenin alpha-1	CTNNA1	28.5119	28.7368	28.5561	28.7755	29.1218	29.3009	29.0612	28.8537	29.283	28.2472	28.4526	28.8074	48	39	73.2	72	62.5	100.07	323.31	1208
P35222	P35222	Catenin beta-1	CTNNB1	27.9829	28.436	28.1361	28.1319	27.9826	27.9664	27.8763	27.9454	28.2524	27.6205	27.884	27.9278	30	30	55.8	50.4	50.4	85.496	323.31	692
P35232	P35232	Prohibitin	PHB	29.022	28.4888	28.7676	28.4935	28.9598	28.4722	28.7608	28.3229	28.2195	29.0562	28.7892	28.544	22	22	88.2	88.2	88.2	29.804	286.6	465
P35237	P35237	Serpin B6	SERPINB6	27.2109	24.6665	25.5582	26.3297	25.689	25.8983	25.0725	25.9113	25.5859	25.8765	26.8899	26.7223	16	15	53.2	53.2	51.1	42.621	323.31	284
P35241	P35241	Radixin	RDX	26.8979	27.1731	26.8586	27.0305	27.3532	27.5336	27.1666	27.0356	26.7433	27.1037	27.0799	26.8972	24	24	56.9	37.7	37.7	68.563	252.62	458
P35244	P35244	Replication protein A 14 kDa subunit	RPA3	24.535	24.3425	24.7382	25.1167	24.654	25.2134	24.9929	24.5949	25.142	23.8375	24.9033	25.0785	3	3	38	38	38	13.569	39.764	48
P35250	P35250	Replication factor C subunit 2	RFC2	21.7782	21.7985	21.8829	21.9091	21.7431	22.2474	22.2761	22.3298	22.2722	22.1137	22.2615	22.1143	4	4	16.1	16.1	16.1	39.157	20.009	57
P35251	P35251	Replication factor C subunit 1	RFC1	17	17	17	17	17	17	17	20.2313	19.7707	17	19.4799	17	3	3	3.8	3.8	3.8	128.25	4.7897	8
P35268	P35268	60S ribosomal protein L22	RPL22	27.184	27.3933	27.5979	27.511	27.4979	27.631	27.6296	27.4687	27.6574	27.3066	27.3796	27.5131	8	7	59.4	59.4	53.1	14.787	165.01	177
P35270	P35270	Sepiapterin reductase	SPR	23.2331	22.8994	22.5484	22.3153	23.4165	22.9909	24.0747	22.628	23.0252	22.9531	22.8624	23.1226	4	4	22.6	22.6	22.6	28.048	29.667	75
P35555	P35555	Fibrillin-1	FBN1	21.4472	21.9136	21.0795	17	23.4634	17	17	21.1326	17	20.9379	20.8092	20.7017	2	2	2.2	1.2	1.2	312.24	3.5556	3
P35556;Q75N90	P35556	Fibrillin-2	FBN2	27.9159	26.9872	24.8502	25.0915	27.5526	27.1622	23.9034	25.7162	25.518	26.1725	26.5209	24.9011	58	55	27.6	27.6	26.6	314.77	184.03	514
P35573	P35573	Glycogen debranching enzyme;4-alpha-glucanotransferase;Amylo-alpha-1,6-glucosidase	AGL	30.2953	30.6083	30.9987	31.097	30.6608	30.9131	30.0292	30.6367	30.3869	31.0913	30.9866	31.1189	105	105	76.6	76.6	76.6	174.76	323.31	2484
976191;1976192;1976193;1976194;1976195;1976196;1976197;1976198;1976199;1976200	12533;12534;12535;12536;12537;12538;12539;12540;12541;12542;12543;12544;12545;12546;12547;12548;12549;12550;12551;12552;12553;12554;12555;52840;52841;52842;52843;52844;52845;52846;52847;52848;52849;52850;52851;52852;52853;52854;52855;100286;100287;100288;100289;100290;100291;100292;100293;100294;100295;100296;100297;100298;100299;100300;100301;100302;100303;100304;100305;100306;100307;100308;1003…			17	17	17	17	17	17	17	17	17	17	17	17
P35579	P35579	Myosin-9	MYH9	31.0672	31.2239	31.4759	31.4351	32.039	31.9841	31.7914	31.0511	31.8146	30.5239	29.6543	30.1431	167	138	68.9	68.4	60.6	226.53	323.31	3536
2943;1332944;1332945;1332946;1332947;1332948;1332949;1332950;1332951;1332952;1332953;1332954;1332955;1332956;1332957;1332958;1332959;1332960;1332961;1332962;1332963;1332964;1332965;1332966;1332967;1332968;1332969;1340587;1340588;1340589;1340590;1340591;1340592;1340593;1340594;1340595;1340596;1340597;1340598;1340599;1340600;1340601;1340602;1340603;1340604;1340605;1340606;1340607;1340608;1340609;13…	15142;15143;15144;15148;15149;15150;15151;15152;15153;15154;15155;15156;15157;15158;15159;15160;15161;15162;15163;15164;15165;15166;15167;15168;15169;15170;15171;15172;15173;15174;15175;15176;15177;15178;15179;15180;15181;15182;15183;15184;15185;33136;33137;33138;33139;33140;33141;33142;36891;36892;36893;36894;36895;36896;36897;36898;36899;36900;36901;36902;36903;36904;36905;36906;36907;36908;369…			17	17	17	17	17	17	17	17	17	17	17	17
P35580	P35580	Myosin-10	MYH10	30.18	30.0702	30.0296	30.0831	30.1547	30.0904	30.6951	30.1706	30.6299	29.6317	29.6906	29.8015	129	122	66.3	59.2	56.2	229	323.31	2432
7;1404558;1404559;1404560;1404561;1404562;1404563;1404564;1404565;1404566;1404567;1404568;1404569;1404570;1404571;1404572;1404573;1404574;1404575;1404576;1404577;1404578;1404579;1404580;1404581;1404582;1404583;1404584;1404585;1404586;1404587;1404588;1404589;1404590;1410806;1410807;1410808;1410809;1410810;1410811;1410812;1410813;1410814;1410815;1410816;1410817;1410818;1410819;1410820;1410821;14108…	15142;15143;15144;15148;15149;15150;15151;15152;15153;15154;15155;15156;15157;15158;15159;15160;15161;15162;15163;15164;15165;15166;15167;15168;15169;15170;15171;15172;15173;15174;15175;15176;15177;15178;15179;15180;15181;15182;15183;15184;15185;17204;17205;17206;17207;17208;17209;17210;17211;17212;17213;17214;17215;17216;17217;17218;17219;17220;17221;17222;17223;17224;17225;17226;17227;17228;172…			17	17	17	17	17	17	17	17	17	17	17	17
P35606	P35606	Coatomer subunit beta	COPB2	27.2115	27.1991	27.1206	27.1316	27.2189	27.2016	27.4252	27.0428	27.2214	27.2621	27.159	27.0446	36	36	51.7	51.7	51.7	102.49	323.31	530
P35609	P35609	Alpha-actinin-2	ACTN2	33.4887	33.8544	33.5862	33.5013	33.1489	33.3119	32.9036	33.6162	33.4805	33.3916	33.2685	33.6279	86	60	79.2	79.2	64.9	103.85	323.31	4869
046655;1046656;1046657;1046658;1046659;1046660;1046661;1046662;1046663;1046664;1046665;1046666;1046667;1046668;1046669;1046670;1046671;1046672;1046673;1046674;1046675;1046676;1046677;1046678;1046679;1046680;1046681;1046682;1046683;1046684;1046685;1046686;1046687;1046688;1046689;1046690;1046691;1046692;1046693;1046694;1046695;1046696;1046697;1046698;1046699;1046700;1046701;1046702;1046703;1046704;…				17	17	17	17	17	17	17	17	17	17	17	17
561130;1561131;1561132;1561133;1561134;1561135;1561136;1561137;1561138;1561139;1561140;1561141;1561142;1561143;1561144;1561145;1561146;1561147;1561148;1561149;1561150;1561151;1561152;1561153;1561154;1561155;1561156;1561157;1561158;1561159;1561160;1561161;1561162;1561163;1561164;1561165;1561166;1561167;1561168;1561169;1561170;1561171;1561172;1561173;1561174;1561175;1561176;1561177;1561178;1561179;…	13059;13060;13061;13062;13063;13064;13065;13066;13067;13068;13069;13070;13071;13072;13073;13074;13075;13076;13077;13078;13079;13080;13081;13082;13083;13084;13085;13086;13087;13088;13089;13090;13091;13092;13093;13094;13095;13096;13097;13098;13099;13100;13101;13102;13103;13104;13105;13106;13107;13108;13109;13110;13111;13112;13113;13114;13115;13116;13117;13118;13119;13120;13121;13122;13123;13124;131…			17	17	17	17	17	17	17	17	17	17	17	17
;764890;764891;764892;764893;764894;764895;764896;764897;764898;764899;764900;764901;764902;764903;764904;764905;764906;764907;764908;764909;764910;764911;764912;764913;764914;764915;764916;764917;764918;764919;764920;764921;764922;764923;764924;777131;777132;777133;777134;777135;777136;777137;777138;777139;777140;777141;777142;777143;777144;777145;777146;777147;777148;777149;777150;777151;777152…	13210;36468;36589;43683;51842;81176;81207;84817;84847;88827;116015;128144;134326;147466;158733;171776;193406;193410;214956;215140;227210;227252;234956;249334;321201;359157;359184;363912;380247;382690;391832;421709;421727;433634;449979;466064;466143;477275;477290;488619;495054;495102;510641;510685;524776;525598;527169;527204;527967;544626;566983;567161;580762;581502;581568;585481;585667;628355;652…			17	17	17	17	17	17	17	17	17	17	17	17
P35610	P35610	Sterol O-acyltransferase 1	SOAT1	19.758	20.2433	17	20.2514	17	20.3245	20.1751	20.1724	21.0887	17	20.6	19.0344	2	2	5.5	5.5	5.5	64.734	5.0269	6
P35611	P35611	Alpha-adducin	ADD1	27.317	27.0986	27.2707	27.3698	27.5262	27.8458	27.2878	27.3513	27.2568	27.6287	28.0507	27.7047	30	29	53.5	53.5	52.4	80.954	157.68	602
P35612	P35612	Beta-adducin	ADD2	24.9125	24.0858	24.9657	24.7754	25.4185	25.3922	24.2743	24.5621	24.0686	25.9389	25.9354	25.4994	20	20	40.6	39.5	39.5	80.853	176.79	159
P35613	P35613	Basigin	BSG	28.917	29.0559	28.4995	28.1941	28.7732	28.3985	28.4432	28.1732	28.2211	28.6628	28.7301	28.5276	10	10	34.8	34.8	34.8	42.2	184.79	311
P35625	P35625	Metalloproteinase inhibitor 3	TIMP3	21.6281	21.795	21.3199	21.0478	21.3174	21.5145	21.984	23.0276	22.4733	22.0646	21.859	21.564	6	6	36.5	36.5	36.5	24.145	4.4239	10
P35637	P35637	RNA-binding protein FUS	FUS	25.6317	25.7847	25.8184	26.0229	25.7181	25.981	26.1763	26.5607	26.4862	25.43	26.0158	25.5976	9	7	22.6	22.6	22.6	53.425	45.255	199
P35658	P35658	Nuclear pore complex protein Nup214	NUP214	22.3009	22.2025	21.6649	22.0259	22.2712	21.996	21.9957	22.3563	22.5981	22.2898	22.4799	21.9873	10	10	7.9	7.9	7.9	213.62	15.037	44
P35659	P35659	Protein DEK	DEK	25.61	25.4242	25.4051	25.5021	25.6242	25.3728	25.899	26.0338	25.7825	25.8046	26.1364	25.5373	15	15	35.7	35.7	35.7	42.674	27.535	211
P35749	P35749	Myosin-11	MYH11	23.8617	22.8955	22.6562	24.5781	25.0342	23.9953	23.6905	23.0417	24.346	22.6725	22.4571	24.2509	23	22	26.3	16.9	15.8	227.34	125.85	133
P35813	P35813	Protein phosphatase 1A	PPM1A	23.0212	23.4655	23.9441	23.924	23.4034	23.9264	23.6393	23.9258	23.9151	23.4182	23.9172	24.0002	9	9	41.9	36.1	36.1	42.447	17.132	81
P35914;Q8TB92	P35914	Hydroxymethylglutaryl-CoA lyase, mitochondrial	HMGCL	24.286	23.4635	23.9615	23.5795	23.8938	23.9041	23.9973	23.2921	23.2086	24.279	24.5635	24.3498	9	9	30.5	30.5	30.5	34.36	29.015	56
P35998	P35998	26S protease regulatory subunit 7	PSMC2	27.5004	27.5928	27.5622	27.6301	27.6746	27.6691	27.8146	27.7147	27.7233	27.7002	27.758	27.7141	33	33	75.8	75.8	75.8	48.633	213.9	654
P36404	P36404	ADP-ribosylation factor-like protein 2	ARL2	22.3553	21.9169	22.1202	22.1549	22.469	22.24	22.0979	22.3945	22.0651	22.738	22.3569	22.2118	4	4	26.1	26.1	26.1	20.878	9.083	33
P36405	P36405	ADP-ribosylation factor-like protein 3	ARL3	25.165	24.839	25.161	25.4283	25.2157	25.6282	25.5666	24.4626	24.7399	25.2152	25.6084	25.2081	10	10	67	67	67	20.455	31.391	117
P36507	P36507	Dual specificity mitogen-activated protein kinase kinase 2	MAP2K2	24.5228	24.5275	24.7544	25.118	24.8269	24.8681	25.092	24.8657	24.8287	24.971	24.8513	24.705	8	8	42.5	26.5	26.5	44.424	58.549	153
P36542	P36542	ATP synthase subunit gamma, mitochondrial	ATP5C1	29.9764	29.5112	29.9148	29.5701	30.0078	29.5245	29.7069	29.4376	29.1635	30.2061	29.9524	29.5577	13	13	41.6	41.6	41.6	32.996	90.61	467
P36543;Q96A05	P36543	V-type proton ATPase subunit E 1	ATP6V1E1	23.4207	22.4766	23.0792	23.1137	22.7506	22.8838	22.92	22.4444	22.6463	22.3999	23.0893	22.7872	5	5	21.7	21.7	21.7	26.145	8.9182	44
P36551	P36551	Oxygen-dependent coproporphyrinogen-III oxidase, mitochondrial	CPOX	26.9882	26.6835	27.5948	27.4142	27.1837	26.7459	27.5988	26.7008	26.7923	26.9785	26.6183	26.8137	27	27	57.9	57.9	57.9	50.151	106.19	515
P36578	P36578	60S ribosomal protein L4	RPL4	28.5734	28.7075	28.8197	28.9119	28.5924	28.831	29.0005	28.8007	28.9645	28.4578	28.6922	28.5986	29	29	51.8	51.8	51.8	47.697	209.19	628
P36776	P36776	Lon protease homolog, mitochondrial	LONP1	27.7218	27.3002	27.6771	27.5094	27.9345	27.4658	27.6753	27.276	27.2705	27.6908	27.6784	27.5936	36	36	47.2	47.2	47.2	106.49	323.31	776
P36871	P36871	Phosphoglucomutase-1	PGM1	29.39	29.7423	30.1607	30.2852	29.8745	30.2116	30.1239	29.8913	29.9442	29.9738	29.9452	29.8945	44	44	85.4	85.4	85.4	61.448	323.31	1233
P36873	P36873	Serine/threonine-protein phosphatase PP1-gamma catalytic subunit	PPP1CC	22.4847	22.7688	22.6813	23.4546	22.4557	22.4807	22.7189	22.6418	23.0077	22.6011	22.9353	22.8374	1	1	52	4.3	4.3	36.983	2.8707	15
P36957	P36957	Dihydrolipoyllysine-residue succinyltransferase component of 2-oxoglutarate dehydrogenase complex, mitochondrial	DLST	28.4117	28.0834	28.3295	28.006	28.3385	27.7131	28.2497	27.811	27.5519	28.4999	28.5755	28.2066	16	16	35.5	35.5	35.5	48.755	207.3	467
P36959	P36959	GMP reductase 1	GMPR	23.4913	23.9886	23.4854	23.7231	23.314	23.8488	24.721	24.3233	24.7755	24.0727	24.2618	24.5677	11	8	41.2	41.2	35.1	37.418	44.852	122
P36969	P36969	Phospholipid hydroperoxide glutathione peroxidase, mitochondrial	GPX4	24.1936	24.829	24.2656	24.4735	24.5182	24.6553	24.9723	24.46	24.5814	24.6396	24.5577	24.6134	8	8	49.2	49.2	49.2	22.174	28.683	166
P37108	P37108	Signal recognition particle 14 kDa protein	SRP14	26.4374	26.4803	26.5916	26.7304	26.7533	26.6427	26.7847	26.7783	26.7011	26.3135	26.3943	26.3771	6	6	57.4	57.4	57.4	14.57	323.31	107
P37198	P37198	Nuclear pore glycoprotein p62	NUP62	22.0281	21.5252	21.4853	21.7306	21.9707	21.5542	22.3153	21.8967	22.0796	21.3219	21.7526	21.5028	4	4	12.6	12.6	12.6	53.254	8.5367	31
P37268	P37268	Squalene synthase	FDFT1	21.6091	21.5249	21.9279	22.4108	22.2112	22.1621	22.312	21.6238	21.5082	21.2339	21.4202	17	5	5	16.8	16.8	16.8	48.115	14.681	21
P37802;Q9UI15	P37802	Transgelin-2	TAGLN2	25.0204	23.5006	25.5615	25.4205	25.5939	26.1868	26.9523	24.39	25.782	22.2377	21.6311	23.1078	14	14	80.9	80.9	80.9	22.391	260.04	174
P37837	P37837	Transaldolase	TALDO1	27.8223	28.0371	28.1681	28.2108	28.047	28.2	28.6041	28.4987	28.4246	28.0174	27.7441	27.9676	21	21	47.8	47.8	47.8	37.54	118.87	390
P38117	P38117	Electron transfer flavoprotein subunit beta	ETFB	28.6686	28.316	28.4364	28.2131	28.5221	28.1555	28.6299	28.07	27.7891	28.9206	28.7144	28.4904	18	18	63.9	63.9	63.9	27.843	98.217	460
P38159;Q8N7X1	P38159	RNA-binding motif protein, X chromosome;RNA-binding motif protein, X chromosome, N-terminally processed	RBMX	27.5869	27.417	27.422	27.2972	27.4254	27.4267	27.384	28.0266	27.8138	27.3208	27.5416	27.4192	18	5	43.5	43.5	12	42.331	50.719	292
P38432	P38432	Coilin	COIL	20.6424	20.0103	20.0721	20.339	20.6657	20.5553	21.1869	20.1966	20.6732	20.4214	20.9239	20.5255	3	3	7.5	7.5	7.5	62.608	2.9917	18
P38435	P38435	Vitamin K-dependent gamma-carboxylase	GGCX	22.3802	21.8076	22.3817	21.9975	22.3337	21.8314	22.0929	22.124	22.0425	22.6408	22.2712	22.2018	6	6	10.9	10.9	10.9	87.56	7.6218	46
P38606	P38606	V-type proton ATPase catalytic subunit A	ATP6V1A	26.9454	26.7468	27.0533	27.0298	27.1432	26.9658	27.0312	26.9271	26.8507	27.0607	26.8938	26.7044	24	24	52.7	52.7	52.7	68.303	323.31	456
P38646	P38646	Stress-70 protein, mitochondrial	HSPA9	29.7562	29.0749	29.5969	29.2098	29.8835	29.3068	29.6297	29.0989	28.9114	29.7183	29.6603	29.1746	42	42	59.9	59.9	59.9	73.68	323.31	900
P38919	P38919	Eukaryotic initiation factor 4A-III;Eukaryotic initiation factor 4A-III, N-terminally processed	EIF4A3	26.9147	26.7174	26.8888	26.8923	27.1871	26.9133	27.0539	27.288	27.188	26.9549	27.267	26.7786	21	21	57.4	51.3	51.3	46.871	77.814	317
P39019	P39019	40S ribosomal protein S19	RPS19	26.4063	26.6655	26.7083	26.6843	26.5534	26.7886	27.0282	26.64	26.745	26.8749	26.6632	26.7657	11	11	50.3	50.3	50.3	16.06	92.024	241
P39023;Q92901	P39023	60S ribosomal protein L3	RPL3	27.8673	27.9857	28.1667	28.3795	27.8353	28.1646	28.2805	28.12	28.3447	27.5147	28.0235	28.0063	22	22	52.4	52.4	52.4	46.108	178.46	495
P39060	P39060	Collagen alpha-1(XVIII) chain;Endostatin	COL18A1	26.9245	24.7072	25.0178	25.0774	25.2572	24.9194	25.9226	25.1131	25.5158	26.054	25.8055	25.3245	16	16	14.7	14.7	14.7	178.19	57.524	233
P39210	P39210	Protein Mpv17	MPV17	22.5047	21.9628	23.2301	22.9535	22.9513	22.9574	22.3625	21.5691	22.2555	22.13	22.2803	22.0051	3	3	25.6	25.6	25.6	19.733	110.64	30
P39656	P39656	Dolichyl-diphosphooligosaccharide--protein glycosyltransferase 48 kDa subunit	DDOST	27.1511	27.1527	27.1553	27.1558	27.494	27.2093	27.1995	27.0601	27.1385	27.3832	27.4174	27.1819	14	14	48.2	48.2	48.2	50.8	153.37	300
P39687;O95626;O43423	P39687	Acidic leucine-rich nuclear phosphoprotein 32 family member A	ANP32A	27.5534	27.7329	28.0242	28.0208	27.5846	27.8424	28.1416	28.4128	28.3287	28.2132	28.1826	28.1067	12	10	37.3	37.3	37.3	28.585	275.28	260
P39748	P39748	Flap endonuclease 1	FEN1	24.2182	24.2038	24.3535	24.4039	24.3165	24.8374	25.1139	25.0227	25.1595	23.6186	24.5595	24.7983	10	10	42.1	42.1	42.1	42.592	168.93	122
P39880	P39880	Homeobox protein cut-like 1	CUX1	17	17	17	19.7681	19.5906	20.6968	19.3444	17	20.6506	17	17	19.2232	1	1	6.4	1.3	1.3	164.19	7.0178	4
P40121	P40121	Macrophage-capping protein	CAPG	22.851	21.9421	23.4109	23.5811	23.4005	23.3735	22.6343	21.8309	22.6206	22.1636	22.2368	22.6662	7	7	32.5	32.5	32.5	38.498	28.611	47
P40123	P40123	Adenylyl cyclase-associated protein 2	CAP2	29.2442	29.6395	29.3082	29.3775	29.2301	29.4873	29.0364	29.945	29.7807	29.2875	29.667	29.8298	26	26	64.4	62.7	62.7	52.823	323.31	698
P40222	P40222	Alpha-taxilin	TXLNA	22.2886	21.8536	21.864	21.3845	21.8599	22.678	22.6697	21.7307	21.4527	17	21.3187	21.095	5	5	16.8	16.8	16.8	61.89	7.5159	14
P40227	P40227	T-complex protein 1 subunit zeta	CCT6A	27.8538	27.694	27.9942	28.0614	28.212	28.1124	28.6423	28.1696	28.3649	27.6134	27.654	27.2658	30	24	60.3	60.3	47.5	58.024	323.31	550
P40261	P40261	Nicotinamide N-methyltransferase	NNMT	23.4218	17	25.3781	23.2317	23.1061	22.682	24.0723	20.0265	21.8013	20.6208	17	21.1966	5	5	28.8	28.8	28.8	29.574	40.566	46
P40424;P40425;P40426	P40424;P40425	Pre-B-cell leukemia transcription factor 1;Pre-B-cell leukemia transcription factor 2	PBX1;PBX2	22.125	21.8817	21.5105	22.6355	22.1052	22.7834	21.4907	21.528	22.0275	22.4934	22.8465	22.3216	6	6	25.6	25.6	25.6	46.625	16.344	23
P40429;Q6NVV1	P40429	60S ribosomal protein L13a	RPL13A	26.1474	26.2948	26.3801	26.616	26.3747	26.6122	26.3658	26.4439	26.6959	26.1427	26.1771	26.2972	11	11	38.9	38.9	38.9	23.577	19.302	208
P40616	P40616	ADP-ribosylation factor-like protein 1	ARL1	24.9873	25.0036	24.9273	25.0539	25.1594	24.9906	25.067	24.5834	24.6533	24.7943	24.968	24.9235	6	6	48.1	48.1	48.1	20.417	38.45	94
P40763	P40763	Signal transducer and activator of transcription 3	STAT3	27.1019	27.1974	27.3926	27.5447	27.1895	27.0064	26.9756	26.8772	26.816	26.7073	26.775	26.536	34	34	56.2	56.2	56.2	88.067	280.79	585
P40818	P40818	Ubiquitin carboxyl-terminal hydrolase 8	USP8	20.57	20.4484	21.4378	21.2792	20.7437	21.7081	20.8369	21.5674	21.0757	20.4594	21.1439	19.8093	4	4	5.2	5.2	5.2	127.52	4.6858	26
P40855	P40855	Peroxisomal biogenesis factor 19	PEX19	19.3589	17	18.6242	19.3788	19.0808	19.8392	18.6962	19.4493	20.2831	20.0216	19.7565	19.8001	2	2	9	9	9	32.806	2.6942	3
P40925	P40925	Malate dehydrogenase, cytoplasmic	MDH1	31.4395	31.7502	31.8316	31.9355	31.5248	31.7068	32.1613	31.9722	31.7709	31.9398	31.9113	31.9957	25	25	60.8	60.8	60.8	36.426	323.31	1023
P40926	P40926	Malate dehydrogenase, mitochondrial	MDH2	31.7314	31.2257	31.5708	31.4181	31.669	31.1122	31.5357	31.1475	30.6156	31.8176	31.4499	31.2684	20	20	61.2	61.2	61.2	35.503	323.31	1026
P40937	P40937	Replication factor C subunit 5	RFC5	22.2541	22.5772	22.3775	22.283	22.2274	22.6654	22.7691	22.8561	22.6863	22.3176	22.717	22.1727	7	7	31.8	31.8	31.8	38.496	10.519	27
P40938	P40938	Replication factor C subunit 3	RFC3	21.389	21.1092	20.907	21.6814	21.5545	21.6981	21.6756	21.8243	21.6911	21.2866	22.0409	21.2222	6	6	22.8	22.8	22.8	40.556	17.736	67
P40939	P40939	Trifunctional enzyme subunit alpha, mitochondrial;Long-chain enoyl-CoA hydratase;Long chain 3-hydroxyacyl-CoA dehydrogenase	HADHA	31.2062	30.8397	31.1425	30.8667	31.1576	30.7326	30.9466	30.6363	30.3079	31.3769	31.0734	30.8597	44	44	64.6	64.6	64.6	82.999	323.31	1798
P41091;Q2VIR3	P41091;Q2VIR3	Eukaryotic translation initiation factor 2 subunit 3;Putative eukaryotic translation initiation factor 2 subunit 3-like protein	EIF2S3;EIF2S3L	26.6292	26.9697	26.9387	26.9022	26.9495	26.95	26.9877	26.8535	26.8874	26.8756	26.7291	26.7923	20	20	53	53	53	51.109	134.29	362
P41222	P41222	Prostaglandin-H2 D-isomerase	PTGDS	17	19.8361	21.3606	21.4832	17	17	19.7606	17	17	21.2405	19.6268	20.7682	1	1	8.4	8.4	8.4	21.029	9.1829	11
P41223	P41223	Protein BUD31 homolog	BUD31	23.3258	23.1661	23.6061	23.4432	23.6394	23.4628	23.8901	23.582	23.7518	22.968	23.7896	23.5049	8	8	54.2	54.2	54.2	17	11.814	128
P41226	P41226	Ubiquitin-like modifier-activating enzyme 7	UBA7	21.3269	21.5874	22.3683	21.6844	20.7694	21.0378	21.454	21.2124	20.8584	22.9648	21.424	21.202	3	3	5.7	5.7	5.7	111.69	5.8674	14
P41227;Q9BSU3	P41227	N-alpha-acetyltransferase 10	NAA10	23.9685	24.5496	24.4114	24.5748	24.2791	24.356	24.4799	24.3234	24.5452	24.0654	24.2501	24.3159	7	7	38.3	38.3	38.3	26.458	20.311	100
Q6NXS1;P41236	Q6NXS1;P41236	Protein phosphatase inhibitor 2-like protein 3;Protein phosphatase inhibitor 2	PPP1R2P3;PPP1R2	20.211	19.8199	19.3617	19.9936	19.3559	19.9209	19.3493	21.09	19.9651	17	20.741	19.1973	2	2	12.7	12.7	12.7	23.048	3.9616	9
P41240;P42679	P41240	Tyrosine-protein kinase CSK	CSK	24.7822	25.2627	24.5224	24.6806	24.597	24.6588	24.8666	25.0501	25.2968	23.3222	24.5623	24.2909	14	14	38.4	38.4	38.4	50.704	29.31	138
P41247	P41247	Patatin-like phospholipase domain-containing protein 4	PNPLA4	22.907	22.9436	23.4288	23.4025	22.2293	22.8392	22.7213	23.1745	22.829	23.692	23.3024	23.4408	4	4	23.3	23.3	23.3	27.98	19.741	36
P41250	P41250	Glycine--tRNA ligase	GARS	27.1841	27.0607	27.3442	27.3132	27.5886	27.3518	27.6429	27.158	27.3484	27.0853	27.094	27.1628	34	34	60.8	60.8	60.8	83.165	254.74	487
P41252	P41252	Isoleucine--tRNA ligase, cytoplasmic	IARS	27.8683	27.9624	27.9329	27.9075	28.0516	27.9876	27.8936	27.8313	27.8815	27.9923	27.9259	27.9054	59	59	51.3	51.3	51.3	144.5	323.31	884
P41567	P41567	Eukaryotic translation initiation factor 1	EIF1	23.6387	23.6526	23.648	24.3336	23.2223	23.9125	23.8333	23.576	24.2741	22.066	23.5247	24.1268	4	2	74.3	74.3	40.7	12.732	25.219	25
P41743	P41743	Protein kinase C iota type	PRKCI	22.6485	22.1887	22.4568	22.6173	23.1243	22.7516	22.4278	22.6332	22.7482	21.4732	22.341	21.8433	3	3	10.6	10.6	10.6	68.262	5.495	22
P42025	P42025	Beta-centractin	ACTR1B	24.2794	24.2749	24.3729	24.2758	24.1852	24.2938	23.8462	24.1138	24.1451	23.9702	24.1007	24.0647	4	4	46.8	20.5	20.5	42.293	49.087	117
P42126	P42126	Enoyl-CoA delta isomerase 1, mitochondrial	ECI1	27.8789	27.3993	27.7708	27.5811	27.5538	27.0089	27.9723	27.2185	27.0078	27.7703	27.8854	27.5446	11	11	40.4	40.4	40.4	32.816	293.32	307
[truncated: 3,335 more rows]

## Sheet: C_proteome_run2
protein.IDs	majority.protein.IDs	protein.name	gene.name	con1_3	con1_4	fab1_4	fab1_5	fab2_4	fab2_5	Razor + unique peptides	Unique peptides	Sequence coverage [%]	Unique + razor sequence coverage [%]	Unique sequence coverage [%]	Mol. weight [kDa]	Score	MS/MS Count	Only identified by site	Reverse	Potential contaminant
[truncated: 5,083 more rows]

[truncated: 4 more sheets: D_Ranked_secretome, E_secretome_run1, F_secretome_run2, G_secretome_run3]
